# Supplementary material for: 3,6-Dichloro-N-(4-fluoro­phen­yl)picolinamide
Source: Acta Crystallogr Sect E Struct Rep Online. 2009 Jul 4;65(Pt 8):o1758. doi: 10.1107/S1600536809024799 (PMC2977294; doi:10.1107/S1600536809024799)
Supplement: Supplementary file 2 [file e-65-o1758-Isup2.hkl]

# 
# h,k,l, Fc-squared, Fo-squared, sigma(Fo-squared) and status flag 
# 
data_I
_shelx_title ' 090508c in Pca2(1)' 
_shelx_refln_list_code          4 
_shelx_F_calc_maximum      153.29 
_exptl_crystal_F_000       576.00 
_reflns_d_resolution_high  0.8404 
 
loop_ 
 _symmetry_equiv_pos_as_xyz 
 'x, y, z' 
 '-x, -y, z+1/2' 
 'x+1/2, -y, z' 
 '-x+1/2, y, z+1/2' 
 
_cell_length_a    24.9206 
_cell_length_b     4.3735 
_cell_length_c    11.1723 
_cell_angle_alpha  90.000 
_cell_angle_beta   90.000 
_cell_angle_gamma  90.000 
 
_shelx_F_squared_multiplier     1.000 
 
loop_ 
 _refln_index_h 
 _refln_index_k 
 _refln_index_l 
 _refln_F_squared_calc 
 _refln_F_squared_meas 
 _refln_F_squared_sigma 
 _refln_observed_status 
   2   0 -13       93.92       99.79     11.69 o 
   4   0 -13       17.83        9.83      7.31 o 
   6   0 -13       15.23        0.92      6.82 o 
   1   1 -13       30.84       13.60      5.43 o 
   2   1 -13        3.28        2.82      5.30 o 
   0   0 -12       80.67       89.05     14.67 o 
   2   0 -12       74.68       95.06     23.80 o 
   4   0 -12      232.20      221.79     14.47 o 
   6   0 -12       74.03       55.80      9.19 o 
   8   0 -12       23.08       22.14      8.29 o 
  10   0 -12        5.83        0.63      6.65 o 
  12   0 -12       21.50       11.69     10.43 o 
   0   1 -12       37.13       36.64      8.58 o 
   1   1 -12       24.57       34.79      5.75 o 
   2   1 -12       22.14       19.14      5.45 o 
   3   1 -12       13.67       11.16      5.18 o 
   4   1 -12       17.98       16.41      5.35 o 
   5   1 -12       13.99       12.26      5.60 o 
   6   1 -12       42.30       42.88      6.23 o 
   7   1 -12        4.61       10.98      6.08 o 
   8   1 -12        5.98       -3.55      5.79 o 
   9   1 -12       20.56       19.78      6.98 o 
  10   1 -12       22.06       18.96      6.42 o 
  11   1 -12       40.38       30.15      7.44 o 
   0   2 -12       27.80       18.91      7.93 o 
   1   2 -12       22.42       19.02      5.68 o 
   2   2 -12       30.48       28.41      6.39 o 
   3   2 -12       29.27       26.45      7.03 o 
   4   2 -12        5.89        1.85      6.39 o 
   5   2 -12        0.84       -5.19      5.02 o 
   2   0 -11      286.58      236.92     28.25 o 
   4   0 -11      366.03      327.85     17.89 o 
   6   0 -11      626.85      555.57     27.05 o 
   8   0 -11        2.95       -6.47      6.14 o 
  10   0 -11       20.03       17.64      7.14 o 
  12   0 -11       19.07       17.41      9.71 o 
  14   0 -11      142.88      142.58     18.10 o 
  16   0 -11      130.29      124.69     20.99 o 
   1   1 -11       31.46       33.92      5.53 o 
   2   1 -11       96.25      114.86      7.62 o 
   3   1 -11      124.42      119.59      7.77 o 
   4   1 -11       36.50       37.49      5.70 o 
   5   1 -11       27.67       43.35      5.85 o 
   6   1 -11       23.33       20.88      4.49 o 
   7   1 -11       35.62       45.12      6.21 o 
   8   1 -11       91.57      111.18      8.33 o 
   9   1 -11        9.20       10.91      4.89 o 
  10   1 -11        0.29       -1.13      4.08 o 
  11   1 -11       18.38       22.46      5.28 o 
  12   1 -11       98.49       99.25      7.87 o 
  13   1 -11       20.82       26.77      5.80 o 
  14   1 -11       16.35       16.42      5.51 o 
  15   1 -11       11.40       17.89      6.29 o 
   1   2 -11        8.60        2.38      4.00 o 
   2   2 -11       29.73       43.05      5.12 o 
   3   2 -11       38.17       46.24      5.65 o 
   4   2 -11        3.85       14.85      5.20 o 
   5   2 -11      140.20      124.52      8.28 o 
   6   2 -11        6.95       11.12      5.11 o 
   7   2 -11       18.50        9.10      5.43 o 
   8   2 -11       11.87       10.35      5.44 o 
   9   2 -11        7.31        0.40      5.10 o 
  10   2 -11       24.35       22.23      9.82 o 
  11   2 -11       25.38       26.14      6.52 o 
  12   2 -11        0.65        7.41      5.65 o 
   0   0 -10      115.99      106.46     14.69 o 
   2   0 -10        4.56        6.75      5.09 o 
   4   0 -10      158.70      136.75     10.25 o 
   6   0 -10      370.58      334.78     20.39 o 
   8   0 -10       64.05       64.11      8.24 o 
  10   0 -10       14.46        5.80      4.63 o 
  12   0 -10      107.26      109.61      9.77 o 
  14   0 -10      147.55      141.81     18.56 o 
  16   0 -10       22.92       10.52      6.85 o 
  18   0 -10       28.60       18.90      6.66 o 
   0   1 -10      245.84      227.51     11.33 o 
   1   1 -10       68.81       85.89      5.87 o 
   2   1 -10       38.26       37.71      4.50 o 
   3   1 -10      206.96      187.32      8.49 o 
   4   1 -10       66.41       83.02      7.42 o 
   5   1 -10      131.93      124.96      6.40 o 
   6   1 -10       34.32       31.61      4.46 o 
   7   1 -10       34.87       36.23      4.55 o 
   8   1 -10       14.08        7.80      3.79 o 
   9   1 -10      119.81      135.94      8.39 o 
  10   1 -10       72.37       82.74      8.53 o 
  11   1 -10        9.36        7.46      4.64 o 
  12   1 -10        7.91       17.57      4.79 o 
  13   1 -10      204.45      200.84      9.56 o 
  14   1 -10      107.10      138.05      8.12 o 
  15   1 -10       68.71       70.87      7.61 o 
  16   1 -10       35.24       32.38      6.27 o 
  17   1 -10       21.99       26.04      6.28 o 
  18   1 -10       16.35       18.69      6.10 o 
   0   2 -10       23.82       22.43      9.33 o 
   1   2 -10       43.31       54.11      6.85 o 
   2   2 -10       38.52       45.13      4.91 o 
   3   2 -10      183.55      167.58      8.76 o 
   4   2 -10       10.53       16.24      4.03 o 
   5   2 -10       12.58       12.67      4.67 o 
   6   2 -10       11.07        7.05      5.03 o 
   7   2 -10       52.36       49.14     10.27 o 
   8   2 -10        3.20       -1.01      4.45 o 
   9   2 -10       21.52       18.07      5.44 o 
  10   2 -10       18.98       22.12      5.88 o 
  11   2 -10      135.30      131.20      8.58 o 
  12   2 -10       30.26       36.05      6.82 o 
  13   2 -10       15.60       22.61      5.94 o 
  14   2 -10        8.59        7.31      5.40 o 
  15   2 -10       11.72        5.06      5.24 o 
   0   3 -10       23.72       15.10      6.62 o 
   1   3 -10       10.71        9.72      4.96 o 
   2   3 -10       39.57       33.89      5.76 o 
   3   3 -10       26.10       30.64      5.75 o 
   4   3 -10       32.01       41.64      6.17 o 
   5   3 -10        1.66        2.71      5.25 o 
   6   3 -10       29.62       19.85      5.94 o 
   7   3 -10       33.07       31.10      6.37 o 
   8   3 -10       26.61       22.35      6.35 o 
   9   3 -10        8.50       14.04      5.59 o 
   2   0  -9      657.70      629.61     28.55 o 
   4   0  -9      134.46      142.25      7.78 o 
   6   0  -9       59.08       60.75      5.99 o 
   8   0  -9     1022.05     1073.53     38.83 o 
  10   0  -9       26.29       36.63      5.45 o 
  12   0  -9      712.49      694.82     26.57 o 
  14   0  -9       43.49       63.63      8.60 o 
  16   0  -9       44.84       36.19      7.02 o 
  18   0  -9       34.69       47.84      8.25 o 
  20   0  -9       36.94       47.36      8.25 o 
   1   1  -9      133.07      119.05      5.29 o 
   2   1  -9      146.44      140.40      5.83 o 
   3   1  -9      317.31      319.00      9.86 o 
   4   1  -9      342.66      341.48     10.45 o 
   5   1  -9      427.29      455.28     13.06 o 
   6   1  -9      880.62      863.86     24.51 o 
   7   1  -9       81.56       99.01      7.88 o 
   8   1  -9        0.65       -4.71      3.14 o 
   9   1  -9       60.93       75.16      6.51 o 
  10   1  -9       21.13       20.08      4.52 o 
  11   1  -9       46.26       56.74      7.60 o 
  12   1  -9       70.20       72.69      8.10 o 
  13   1  -9       32.40       37.12      4.81 o 
  14   1  -9      177.62      174.01      7.62 o 
  15   1  -9       68.00       71.78      5.92 o 
  16   1  -9      106.24      102.97      7.30 o 
  17   1  -9       65.46       83.00     10.46 o 
  18   1  -9        3.20        0.31      4.18 o 
  19   1  -9        5.00        3.60      4.47 o 
  20   1  -9        2.42       -3.77      4.82 o 
  21   1  -9       29.29       25.27      6.36 o 
   1   2  -9       24.54       24.82      4.05 o 
   2   2  -9        6.19        5.99      3.71 o 
   3   2  -9      334.30      317.41     21.02 o 
   4   2  -9       75.66       99.98      8.10 o 
   5   2  -9       62.09       53.29      5.38 o 
   6   2  -9        7.05        4.35      7.01 o 
   7   2  -9       78.51       78.37     14.33 o 
   8   2  -9       36.35       33.05      5.25 o 
   9   2  -9       46.34       40.38      5.80 o 
  10   2  -9       14.07        8.87      4.49 o 
  11   2  -9       18.73       16.97      4.86 o 
  12   2  -9       22.40       26.49      5.42 o 
  13   2  -9       25.48       21.43      5.21 o 
  14   2  -9       23.45       15.45      5.21 o 
  15   2  -9        6.20        3.68      4.85 o 
  16   2  -9        8.41        9.92      5.71 o 
  17   2  -9       89.61       97.15     10.49 o 
  18   2  -9       20.73       29.68      6.75 o 
   1   3  -9        7.20        3.07      3.95 o 
   2   3  -9        7.25        5.25      4.45 o 
   3   3  -9        3.91        1.76      4.73 o 
   4   3  -9       16.25       12.01      5.58 o 
   5   3  -9       54.04       56.19      6.89 o 
   6   3  -9       53.10       56.86     10.19 o 
   7   3  -9       23.87       20.03      5.65 o 
   8   3  -9        7.43        6.29      4.91 o 
   9   3  -9       15.91        9.59      5.39 o 
  10   3  -9        5.16        0.11      5.12 o 
  11   3  -9       16.66       18.20      5.81 o 
  12   3  -9        3.84        1.71      5.40 o 
  13   3  -9       10.78       -2.66      6.11 o 
   0   0  -8      112.31      100.06      6.82 o 
   2   0  -8       98.77       84.25      4.46 o 
   4   0  -8       59.59       53.82      4.96 o 
   6   0  -8      293.98      280.19     11.93 o 
   8   0  -8      704.69      747.68     27.61 o 
  10   0  -8      665.90      696.95     26.20 o 
  12   0  -8      486.68      512.74     19.49 o 
  14   0  -8      924.72      960.39     42.78 o 
  16   0  -8      162.12      152.99     10.76 o 
  18   0  -8       86.06      106.32      9.70 o 
  20   0  -8      278.11      280.46     16.19 o 
  22   0  -8        2.58       -6.83      4.63 o 
   0   1  -8      193.69      197.27      9.54 o 
   1   1  -8      171.11      165.65      6.03 o 
   2   1  -8       55.92       83.25      4.61 o 
   3   1  -8      345.86      339.19     10.04 o 
   4   1  -8        6.89       11.63      2.94 o 
   5   1  -8      209.16      213.39      7.81 o 
   6   1  -8      189.05      207.18      7.05 o 
   7   1  -8      140.64      125.64      7.61 o 
   8   1  -8      116.62      104.64      5.03 o 
   9   1  -8       16.95       20.40      3.24 o 
  10   1  -8       15.13       17.17      3.54 o 
  11   1  -8      156.20      181.14     12.09 o 
  12   1  -8      133.14      132.26      8.31 o 
  13   1  -8       70.23       76.81      5.99 o 
  14   1  -8      168.46      166.40      7.30 o 
  15   1  -8      103.14      110.44      6.96 o 
  16   1  -8        0.10       -3.35      3.31 o 
  17   1  -8       33.25       34.07      5.53 o 
  18   1  -8       35.28       33.37      5.11 o 
  19   1  -8       56.16       58.30      7.70 o 
  20   1  -8       24.17       32.76      6.18 o 
  21   1  -8      136.61      146.98      9.34 o 
  22   1  -8       45.71       63.81      7.55 o 
   0   2  -8      409.87      425.17     33.74 o 
   1   2  -8      260.49      264.35     13.63 o 
   2   2  -8      139.69      155.79      7.03 o 
   3   2  -8      422.13      392.38     23.36 o 
   4   2  -8      175.91      190.63     13.37 o 
   5   2  -8      160.99      155.50     11.11 o 
   6   2  -8      110.07       97.96      6.15 o 
   7   2  -8       87.40      104.87      9.23 o 
   8   2  -8      150.88      149.79     11.14 o 
   9   2  -8       44.32       52.39      5.65 o 
  10   2  -8       11.14       18.27      4.54 o 
  11   2  -8      111.04      132.51      8.02 o 
  12   2  -8       91.49       95.17      6.95 o 
  13   2  -8       66.54       83.16      9.26 o 
  14   2  -8       25.49       26.80      5.18 o 
  15   2  -8       18.07       18.81      4.60 o 
  16   2  -8       15.26        5.25      4.15 o 
  17   2  -8       27.40       28.05      5.21 o 
  18   2  -8       24.91       35.47      5.55 o 
  19   2  -8       16.66       18.27      5.23 o 
  20   2  -8        4.83        1.91      5.45 o 
   0   3  -8       36.50       51.69      9.92 o 
   1   3  -8       11.77       12.36      3.82 o 
   2   3  -8       92.99      103.30      6.55 o 
   3   3  -8      176.49      165.54      9.22 o 
   4   3  -8      106.95      112.47      9.87 o 
   5   3  -8        1.11        4.31      4.78 o 
   6   3  -8       47.29       42.15      6.14 o 
   7   3  -8       76.79       76.62     11.64 o 
   8   3  -8        9.67        6.56      4.58 o 
   9   3  -8       75.75       71.38      7.20 o 
  10   3  -8       68.49       73.01      7.12 o 
  11   3  -8       60.88       67.35      9.36 o 
  12   3  -8       16.43       24.22      5.78 o 
  13   3  -8       26.99       24.77      6.90 o 
  14   3  -8       12.01       15.25      6.09 o 
  15   3  -8        6.02        4.46      5.93 o 
  16   3  -8        6.71        1.87      5.75 o 
   0   4  -8      152.79      138.62     13.61 o 
   1   4  -8       40.05       48.16      6.46 o 
   2   4  -8       31.93       37.02      6.31 o 
   3   4  -8        9.20       11.81      5.55 o 
   4   4  -8       27.74       20.01      5.65 o 
   5   4  -8        0.73       11.29      5.51 o 
   6   4  -8       29.78       19.58      5.90 o 
   2   0  -7      123.55      138.52      9.02 o 
   4   0  -7     1755.61     1892.09     57.00 o 
   6   0  -7     1099.29     1112.52     39.21 o 
   8   0  -7       47.51       55.13      6.48 o 
  10   0  -7       84.12       86.27      5.98 o 
  12   0  -7      364.10      411.61     15.94 o 
  14   0  -7      300.28      323.58     21.14 o 
  16   0  -7      176.46      175.77     15.84 o 
  18   0  -7       31.14       37.11      6.82 o 
  20   0  -7       39.24       41.84      7.15 o 
  22   0  -7       77.49       91.85     10.04 o 
  24   0  -7       96.05      114.15     16.59 o 
   1   1  -7      142.67      156.67      5.02 o 
   2   1  -7      807.43      834.31     20.79 o 
   3   1  -7      155.44      163.95      5.57 o 
   4   1  -7       87.21       80.84      3.70 o 
   5   1  -7       54.45       63.94      3.53 o 
   6   1  -7       29.68       37.22      3.06 o 
   7   1  -7       64.78       83.35      5.19 o 
   8   1  -7      929.38     1013.17     25.59 o 
   9   1  -7      289.28      303.02     10.33 o 
  10   1  -7       88.05       96.92      4.63 o 
  11   1  -7       22.26       23.47      3.68 o 
  12   1  -7      352.88      331.79     11.52 o 
  13   1  -7      252.83      237.56     15.77 o 
  14   1  -7        8.13        8.49      3.30 o 
  15   1  -7        4.19        0.94      3.21 o 
  16   1  -7       18.99       12.21      3.58 o 
  17   1  -7       75.71       89.09      8.33 o 
  18   1  -7      148.85      145.40      7.77 o 
  19   1  -7       97.25      106.74      6.93 o 
  20   1  -7        3.01       -1.60      4.22 o 
  21   1  -7       12.81        9.96      5.66 o 
  22   1  -7       54.16       65.58     11.87 o 
  23   1  -7        6.54       13.78      5.39 o 
  24   1  -7       19.82       18.85      5.80 o 
   1   2  -7        6.28        4.05      3.53 o 
   2   2  -7      298.59      291.73     15.28 o 
   3   2  -7      102.24      116.21      9.58 o 
   4   2  -7       51.59       73.13      5.62 o 
   5   2  -7      855.55      839.39     40.64 o 
   6   2  -7      362.59      347.18     17.91 o 
   7   2  -7      357.33      337.18     13.57 o 
   8   2  -7        6.03        4.89      3.82 o 
   9   2  -7       75.22       87.31      6.04 o 
  10   2  -7       11.67        5.89      3.16 o 
  11   2  -7       83.42       84.91      6.85 o 
  12   2  -7      109.77      107.18      7.74 o 
  13   2  -7       15.90       12.31      3.61 o 
  14   2  -7       74.12       71.79      7.52 o 
  15   2  -7      378.57      348.67     27.24 o 
  16   2  -7       20.33       36.24     11.03 o 
  17   2  -7      186.65      168.51     12.70 o 
  18   2  -7       33.16       33.54      5.38 o 
  19   2  -7       19.10       23.23      5.17 o 
  20   2  -7       63.49       68.67      9.51 o 
  21   2  -7        9.57        4.85      5.39 o 
  22   2  -7       18.83       12.45      5.79 o 
   1   3  -7       16.79       19.65      4.25 o 
   2   3  -7       12.04       29.20      4.98 o 
   3   3  -7      331.50      304.88     21.92 o 
   4   3  -7       50.96       69.91      6.59 o 
   5   3  -7       61.67       65.67      6.47 o 
   6   3  -7       48.79       53.26      6.52 o 
   7   3  -7        1.71        8.14      4.42 o 
   8   3  -7        2.41       -1.24      4.13 o 
   9   3  -7       26.97       18.62      4.91 o 
  10   3  -7        0.78       -3.48      4.07 o 
  11   3  -7        8.04        5.41      4.34 o 
  12   3  -7       42.37       37.03      5.77 o 
  13   3  -7       22.78       20.83      5.78 o 
  14   3  -7       18.68        8.18      7.19 o 
  15   3  -7        7.28        4.38      5.66 o 
  16   3  -7       20.18       19.19      6.21 o 
  17   3  -7       20.41       34.80      6.77 o 
  18   3  -7       40.42       62.78      8.13 o 
   1   4  -7       10.95       13.41      5.04 o 
   2   4  -7       13.30       15.03      5.07 o 
   3   4  -7       31.55       24.76      5.37 o 
   4   4  -7        6.10       17.84      5.26 o 
   5   4  -7       54.53       42.06      6.01 o 
   6   4  -7       41.98       54.27      6.59 o 
   7   4  -7        7.27       12.89      5.20 o 
   8   4  -7       13.47       17.53      5.51 o 
   9   4  -7       14.85       15.96      8.36 o 
  10   4  -7        4.80       -0.33      5.05 o 
   0   0  -6       72.91       53.17     10.32 o 
   2   0  -6     1334.10     1405.15     42.45 o 
   4   0  -6     1532.77     1815.82     62.31 o 
   6   0  -6       10.12        9.95      2.82 o 
   8   0  -6     2359.33     2646.21    167.72 o 
  10   0  -6      167.95      162.88      7.87 o 
  12   0  -6      403.55      413.67     17.91 o 
  14   0  -6      289.49      284.99     13.49 o 
  16   0  -6        4.02       -0.14      4.13 o 
  18   0  -6      659.83      653.78     65.98 o 
  20   0  -6       25.98       32.86      6.65 o 
  22   0  -6      178.59      158.85     16.07 o 
  24   0  -6      133.09      112.47     13.63 o 
  26   0  -6        5.00       -7.94      7.79 o 
   0   1  -6      185.01      160.61      7.71 o 
   1   1  -6      177.40      162.76      5.34 o 
   2   1  -6      236.35      258.23      7.50 o 
   3   1  -6      358.94      360.08     10.84 o 
   4   1  -6      149.43      144.40      4.92 o 
   5   1  -6        5.96        3.76      1.76 o 
   6   1  -6      277.83      274.30      7.99 o 
   7   1  -6      335.39      352.46     10.71 o 
   8   1  -6      152.28      164.12      6.30 o 
   9   1  -6     1098.76     1167.40     42.09 o 
  10   1  -6      650.01      730.30     36.47 o 
  11   1  -6      645.85      674.78     29.84 o 
  12   1  -6      599.63      595.93     26.30 o 
  13   1  -6      423.29      441.14     16.74 o 
  14   1  -6      306.35      316.60     11.75 o 
  15   1  -6      218.23      227.54     15.41 o 
  16   1  -6       91.30       93.40      5.67 o 
  17   1  -6       16.20       14.81      3.57 o 
  18   1  -6       16.09       18.52      4.08 o 
  19   1  -6      221.28      217.21     13.60 o 
  20   1  -6      120.98      136.57      8.33 o 
  21   1  -6       67.25       79.88     15.82 o 
  22   1  -6       84.87       95.27      8.32 o 
  23   1  -6       47.41       49.92      6.55 o 
  24   1  -6       33.56       39.82      6.23 o 
  25   1  -6       34.48       35.47      6.47 o 
   0   2  -6      405.30      408.85     19.53 o 
   1   2  -6      216.01      206.40      8.14 o 
   2   2  -6       22.00       23.60      5.21 o 
   3   2  -6      205.81      212.84      7.66 o 
   4   2  -6      170.80      152.92      8.93 o 
   5   2  -6       31.37       34.12      3.68 o 
   6   2  -6       80.70       92.48      4.98 o 
   7   2  -6      332.40      325.58     19.35 o 
   8   2  -6      125.27      117.95      8.22 o 
   9   2  -6      186.49      153.91      6.64 o 
  10   2  -6       52.75       62.16      5.70 o 
  11   2  -6      209.17      177.05     13.59 o 
  12   2  -6       16.73       18.39      3.62 o 
  13   2  -6      409.59      352.26     26.84 o 
  14   2  -6      161.66      148.92      7.20 o 
  15   2  -6       21.68       18.83      3.67 o 
  16   2  -6       33.51       43.95      5.56 o 
  17   2  -6       32.77       33.23      5.09 o 
  18   2  -6       18.56       20.33      4.69 o 
  19   2  -6        0.22        1.44      3.98 o 
  20   2  -6      109.32      109.06      7.53 o 
  21   2  -6       98.70      105.25     12.99 o 
  22   2  -6       28.99       29.37      8.07 o 
  23   2  -6       49.83       52.37      7.38 o 
   0   3  -6      294.37      350.39     65.01 o 
   1   3  -6      557.36      553.38     44.99 o 
   2   3  -6      238.81      255.56     21.18 o 
   3   3  -6      151.37      174.16     13.05 o 
   4   3  -6      230.83      208.31     16.91 o 
   5   3  -6      153.35      143.01     10.75 o 
   6   3  -6       74.81       82.48      7.08 o 
   7   3  -6       41.09       51.19      5.71 o 
   8   3  -6       83.45       79.82      6.72 o 
   9   3  -6       18.65       17.43      4.67 o 
  10   3  -6       23.60       13.33      4.42 o 
  11   3  -6       14.77        8.41      4.18 o 
  12   3  -6       32.33       26.42      5.68 o 
  13   3  -6       82.63       78.71      7.82 o 
  14   3  -6        8.52        4.94      4.41 o 
  15   3  -6        3.80        7.56      4.43 o 
  16   3  -6        8.92       11.85      4.87 o 
  17   3  -6       24.63       24.02      5.40 o 
  18   3  -6       36.26       39.67      6.36 o 
  19   3  -6       23.07       32.76      5.99 o 
  20   3  -6       20.14       22.21      7.98 o 
   0   4  -6       33.22       23.94     10.33 o 
   1   4  -6        8.92       14.96      4.43 o 
   2   4  -6       59.68       63.10      9.46 o 
   3   4  -6       79.32       75.37      6.96 o 
   4   4  -6       29.74       43.20      5.79 o 
   5   4  -6       13.47       20.42      4.98 o 
   6   4  -6       18.54       23.58      5.19 o 
   7   4  -6       48.09       44.86      6.17 o 
   8   4  -6        8.56        5.06      5.75 o 
   9   4  -6       26.36       19.69      7.80 o 
  10   4  -6        7.18        9.17      5.94 o 
  11   4  -6       26.94       25.81      6.65 o 
  12   4  -6       16.15       18.59      6.62 o 
  13   4  -6        0.66        2.66      5.48 o 
   2   0  -5     5622.90     6169.06    181.86 o 
   4   0  -5      218.96      233.51      9.42 o 
   6   0  -5     2052.94     2395.03     81.62 o 
   8   0  -5     3100.53     3610.15    121.81 o 
  10   0  -5     1101.68     1226.82     42.52 o 
  12   0  -5      409.73      421.91     20.00 o 
  14   0  -5      455.10      478.33     17.89 o 
  16   0  -5       72.97       81.51      7.39 o 
  18   0  -5      706.33      703.99     88.89 o 
  20   0  -5      272.52      271.63     14.20 o 
  22   0  -5      107.65      102.86     13.17 o 
  24   0  -5      113.69      104.09     12.92 o 
  26   0  -5       10.49        5.65      8.73 o 
   1   1  -5      681.62      788.90     20.59 o 
   2   1  -5      403.65      415.74     11.02 o 
   3   1  -5      448.93      494.83     12.86 o 
   4   1  -5     1613.24     1796.76     74.52 o 
   5   1  -5     2379.20     2611.70     62.17 o 
   6   1  -5      456.60      507.58     14.99 o 
   7   1  -5       34.74       47.20      3.29 o 
   8   1  -5      103.90       89.80      3.78 o 
   9   1  -5      115.64      124.91      5.48 o 
  10   1  -5       20.99       20.89      2.36 o 
  11   1  -5       75.04       81.52      3.91 o 
  12   1  -5      385.85      366.54     11.53 o 
  13   1  -5       49.37       65.91      4.36 o 
  14   1  -5      108.88      114.55      9.18 o 
  15   1  -5      648.88      702.40     20.36 o 
  16   1  -5      540.41      580.49     19.41 o 
  17   1  -5      125.08      154.41      9.08 o 
  18   1  -5      127.22      129.35      5.87 o 
  19   1  -5      109.15      109.60      7.46 o 
  20   1  -5       14.77       12.63      4.59 o 
  21   1  -5      121.74      119.27      9.31 o 
  22   1  -5        3.64        2.83      4.53 o 
  23   1  -5        5.95        3.36      4.30 o 
  24   1  -5       42.85       37.53      5.77 o 
  25   1  -5       69.82       87.93     10.54 o 
  26   1  -5       42.89       66.90     21.71 o 
   1   2  -5      802.66      786.57     34.32 o 
   2   2  -5      363.99      359.19     10.12 o 
   3   2  -5       44.61       61.72      4.84 o 
   4   2  -5       44.98       57.83      3.55 o 
   5   2  -5      254.48      259.90      8.96 o 
   6   2  -5      146.40      142.74      7.57 o 
   7   2  -5      149.72      160.29      9.47 o 
   8   2  -5       67.93       81.83      5.53 o 
   9   2  -5      422.69      411.30     20.39 o 
  10   2  -5       72.47       73.99      4.84 o 
  11   2  -5      111.73      102.06      5.29 o 
  12   2  -5       91.83       93.54      5.65 o 
  13   2  -5      201.23      182.68     10.54 o 
  14   2  -5       66.27       79.89      5.35 o 
  15   2  -5       14.48       17.15      4.09 o 
  16   2  -5       77.87       89.24      6.45 o 
  17   2  -5        4.92        5.36      3.81 o 
  18   2  -5       35.33       43.08      5.75 o 
  19   2  -5      226.50      220.90     19.97 o 
  20   2  -5        9.50       16.26      4.95 o 
  21   2  -5        1.24        4.19      4.23 o 
  22   2  -5       46.51       51.00     10.01 o 
  23   2  -5        2.46        0.13      4.79 o 
  24   2  -5        4.22        2.04      4.98 o 
  25   2  -5       18.40       24.25     16.11 o 
   1   3  -5       36.49       38.05      4.92 o 
   2   3  -5       12.21       21.05      5.52 o 
   3   3  -5      117.18      112.75      9.22 o 
   4   3  -5      224.15      214.03     17.39 o 
   5   3  -5      314.17      304.21     18.29 o 
   6   3  -5      307.75      267.29     12.77 o 
   7   3  -5      153.10      133.12     10.66 o 
   8   3  -5       16.47       26.02      3.76 o 
   9   3  -5       67.51       72.77      5.45 o 
  10   3  -5        1.70        0.02      3.05 o 
  11   3  -5       19.71       10.30      3.60 o 
  12   3  -5        0.37       -5.44      3.62 o 
  13   3  -5       14.52       13.36      4.50 o 
  14   3  -5       31.42       36.47      6.48 o 
  15   3  -5      124.36      131.31     13.78 o 
  16   3  -5       90.29      106.03      8.01 o 
  17   3  -5       24.52       38.46      5.78 o 
  18   3  -5       11.85       11.20      5.64 o 
  19   3  -5       18.34       14.12      7.03 o 
  20   3  -5        7.83        2.93      4.68 o 
  21   3  -5        6.71        0.41      5.01 o 
   1   4  -5        2.12       19.21      6.00 o 
   2   4  -5       98.06       87.84      9.55 o 
   3   4  -5       28.15       35.49      6.03 o 
   4   4  -5        9.16       13.79      4.50 o 
   5   4  -5        3.12        4.26      4.37 o 
   6   4  -5       11.12       12.45      5.56 o 
   7   4  -5        0.41       -0.27      4.18 o 
   8   4  -5        3.85       -6.08      5.34 o 
   9   4  -5        9.78        0.91      5.24 o 
  10   4  -5        3.49       -2.75      5.27 o 
  11   4  -5        7.93        1.60      4.74 o 
  12   4  -5       11.65       18.68     12.07 o 
  13   4  -5       14.84        3.57      5.81 o 
  14   4  -5        6.40        5.07      5.75 o 
  15   4  -5        0.82       -8.22      5.48 o 
   0   0  -4      426.93      438.84     19.42 o 
   2   0  -4     2789.54     3268.84    110.24 o 
   4   0  -4      831.41     1002.15     34.73 o 
   6   0  -4      245.67      235.79     19.79 o 
   8   0  -4      422.18      439.18     15.96 o 
  10   0  -4     5518.44     6293.12    262.95 o 
  12   0  -4     1237.38     1262.12     42.99 o 
  14   0  -4      181.01      166.14      7.66 o 
  16   0  -4      307.66      287.41     17.55 o 
  18   0  -4       78.65       87.02      7.81 o 
  20   0  -4      269.92      237.49     27.44 o 
  22   0  -4      416.63      415.53     31.21 o 
  24   0  -4      141.32      122.81     14.25 o 
  26   0  -4      110.48      118.22     14.64 o 
  28   0  -4        0.86       -4.83      7.67 o 
   0   1  -4      577.40      692.25     24.28 o 
   1   1  -4       92.92       88.39      2.86 o 
   2   1  -4      684.10      698.68     20.64 o 
   3   1  -4     1184.74     1299.10     31.72 o 
   4   1  -4     1148.19     1291.58     31.34 o 
   5   1  -4      906.70     1048.97     25.56 o 
   6   1  -4      383.78      420.71     10.99 o 
   7   1  -4      759.49      773.78     31.29 o 
   8   1  -4     3280.27     3589.54    185.41 o 
   9   1  -4       16.03       20.87      3.17 o 
  10   1  -4      108.26      124.49      8.17 o 
  11   1  -4      432.31      492.76     12.88 o 
  12   1  -4      565.01      553.03     15.92 o 
  13   1  -4      385.58      360.16     14.35 o 
  14   1  -4      203.83      177.90      6.47 o 
  15   1  -4       84.89       83.38      4.35 o 
  16   1  -4      162.10      163.37      6.30 o 
  17   1  -4       67.22       81.50      4.89 o 
  18   1  -4      309.13      291.20     18.04 o 
  19   1  -4      314.19      317.39     16.88 o 
  20   1  -4        9.23       13.61      4.38 o 
  21   1  -4        8.13        5.66      4.12 o 
  22   1  -4       34.35       31.27      5.22 o 
  23   1  -4       80.65      100.50      7.74 o 
  24   1  -4      167.84      162.65     18.47 o 
  25   1  -4        6.64       -0.15      5.51 o 
  26   1  -4       10.50       -0.39      7.98 o 
  27   1  -4        0.27        1.46      6.05 o 
   0   2  -4     2148.88     2187.95    241.53 o 
   1   2  -4     2389.99     2154.93     97.16 o 
   2   2  -4      318.16      403.16     13.11 o 
   3   2  -4      503.17      479.23     18.34 o 
   4   2  -4       92.53       98.82      4.01 o 
   5   2  -4      141.84      151.53      5.20 o 
   6   2  -4      115.47      126.01      4.56 o 
   7   2  -4      477.47      441.40     16.51 o 
   8   2  -4       71.30       81.79      3.81 o 
   9   2  -4      811.11      743.39     29.80 o 
  10   2  -4      242.00      266.80     14.81 o 
  11   2  -4      891.45      829.08     42.01 o 
  12   2  -4      196.60      179.16     14.07 o 
  13   2  -4      201.55      175.32     10.62 o 
  14   2  -4      476.15      435.34     25.36 o 
  15   2  -4      275.76      259.72     27.56 o 
  16   2  -4       21.94       23.62      4.72 o 
  17   2  -4       34.06       33.50      6.23 o 
  18   2  -4        3.65        1.30      3.66 o 
  19   2  -4      249.07      222.11     25.12 o 
  20   2  -4       11.12       26.38      6.37 o 
  21   2  -4      236.55      252.58     16.32 o 
  22   2  -4       10.54       18.71      6.84 o 
  23   2  -4       33.20       31.64      6.23 o 
  24   2  -4       27.70       28.72      6.29 o 
  25   2  -4       24.16       31.84      6.39 o 
   0   3  -4      198.61      196.61     17.62 o 
   1   3  -4      150.45      145.33      7.78 o 
   2   3  -4      132.98      123.47      7.16 o 
   3   3  -4       79.59       87.88      5.33 o 
   4   3  -4       49.34       52.48      5.39 o 
   5   3  -4       16.30       15.03      3.14 o 
   6   3  -4       51.01       50.80      5.13 o 
   7   3  -4      250.55      234.48     20.12 o 
   8   3  -4       24.50       29.84      7.25 o 
   9   3  -4       53.24       52.81      5.39 o 
  10   3  -4       26.86       21.08      3.87 o 
  11   3  -4        0.95        6.22      3.97 o 
  12   3  -4      115.10      114.99      7.18 o 
  13   3  -4      153.34      156.46     11.97 o 
  14   3  -4      130.66      127.03     12.07 o 
  15   3  -4       17.82       21.05      6.36 o 
  16   3  -4        5.03        5.16      4.01 o 
  17   3  -4       25.42       32.20      5.48 o 
  18   3  -4        5.05        6.30      4.52 o 
  19   3  -4       44.44       50.72      6.20 o 
  20   3  -4       40.84       41.62      9.34 o 
  21   3  -4       53.34       50.87      7.38 o 
  22   3  -4       25.43       22.39      5.69 o 
   0   4  -4       64.63       54.92     11.81 o 
   1   4  -4       12.11       19.10      4.34 o 
   2   4  -4       41.98       44.51      6.10 o 
   3   4  -4       55.57       60.58      5.99 o 
   4   4  -4       78.62       90.79      6.98 o 
   5   4  -4       25.21       45.76      5.46 o 
   6   4  -4       35.89       36.88      5.27 o 
   7   4  -4       44.55       48.23      6.88 o 
   8   4  -4        8.49       14.36      5.40 o 
   9   4  -4       28.49       45.49      6.82 o 
  10   4  -4       65.79       84.91      8.68 o 
  11   4  -4       11.60       15.55      6.18 o 
  12   4  -4        5.20        0.07      5.31 o 
  13   4  -4       15.73       20.52      6.47 o 
  14   4  -4       16.78        4.33      5.85 o 
  15   4  -4        0.31       -5.89      5.16 o 
  16   4  -4       13.49       16.17      6.43 o 
   2   0  -3     4705.76     5450.86    184.37 o 
   4   0  -3     5702.54     6605.59    221.26 o 
   6   0  -3     4368.18     4977.05    163.38 o 
   8   0  -3     1528.70     1533.59     55.72 o 
  10   0  -3       29.76       38.90      4.58 o 
  12   0  -3      607.08      604.10     37.37 o 
  14   0  -3      267.32      253.03     19.33 o 
  16   0  -3     2790.65     2678.27    332.47 o 
  18   0  -3     1211.70     1147.74     58.64 o 
  20   0  -3      299.35      270.89     14.12 o 
  22   0  -3      129.83      116.15     12.55 o 
  24   0  -3        0.08       -9.65      6.43 o 
  26   0  -3      466.21      465.11     35.48 o 
  28   0  -3       28.90       38.54     11.24 o 
   1   1  -3      373.11      375.46     10.46 o 
   2   1  -3     4466.26     4918.15    117.08 o 
   3   1  -3      344.39      341.58      8.79 o 
   4   1  -3      131.85      129.05      4.00 o 
   5   1  -3      489.54      465.92     14.10 o 
   6   1  -3      119.76      141.60      6.63 o 
   7   1  -3     3517.11     3702.94    109.31 o 
   8   1  -3      507.39      479.14     15.77 o 
   9   1  -3      918.03      930.36     23.20 o 
  10   1  -3      357.17      375.71     10.34 o 
  11   1  -3       63.42       64.09      2.99 o 
  12   1  -3       54.53       44.32      3.81 o 
  13   1  -3      481.30      481.11     13.90 o 
  14   1  -3       75.35       72.85      3.81 o 
  15   1  -3      269.14      271.80     15.37 o 
  16   1  -3      104.39      107.85      4.81 o 
  17   1  -3      446.87      435.98     14.80 o 
  18   1  -3      132.00      136.18      8.16 o 
  19   1  -3      160.08      154.97      8.26 o 
  20   1  -3      349.47      332.56     25.66 o 
  21   1  -3       98.39      102.82      7.15 o 
  22   1  -3       89.06       99.22      7.10 o 
  23   1  -3       47.68       53.93      6.03 o 
  24   1  -3       53.17       81.71      9.57 o 
  25   1  -3       31.67       30.63      7.58 o 
  26   1  -3        0.72       -4.18      5.76 o 
  27   1  -3       39.89       46.16      8.27 o 
  28   1  -3       23.94       27.80      7.74 o 
   1   2  -3      589.06      591.85     22.06 o 
   2   2  -3      724.44      728.44     21.93 o 
   3   2  -3      196.83      207.66     10.27 o 
   4   2  -3     1266.18     1303.83     35.53 o 
   5   2  -3     1956.81     1839.24     48.14 o 
   6   2  -3      103.19      136.63     11.64 o 
   7   2  -3      253.82      225.79      6.77 o 
   8   2  -3        4.78        4.93      1.83 o 
   9   2  -3       32.83       34.02      3.19 o 
  10   2  -3        2.95        3.00      2.28 o 
  11   2  -3      232.88      214.45      9.28 o 
  12   2  -3       43.91       54.54      3.84 o 
  13   2  -3       92.93       88.43      4.79 o 
  14   2  -3       39.54       48.35      4.55 o 
  15   2  -3      481.66      467.36     44.97 o 
  16   2  -3      114.94      124.50     14.15 o 
  17   2  -3      149.33      139.32      7.12 o 
  18   2  -3        0.06        4.56      3.48 o 
  19   2  -3      113.62       99.54      6.74 o 
  20   2  -3       43.81       42.29      7.43 o 
  21   2  -3       23.06       27.82      6.82 o 
  22   2  -3       25.91       27.36      5.52 o 
  23   2  -3       11.95        3.75      4.90 o 
  24   2  -3       29.78       19.96      6.95 o 
  25   2  -3       89.53       94.96      9.84 o 
  26   2  -3        3.48        7.19      4.28 o 
   1   3  -3      627.14      556.50     31.10 o 
   2   3  -3      262.33      267.57     21.61 o 
   3   3  -3      100.97      111.64      5.84 o 
   4   3  -3       56.34       66.98      4.95 o 
   5   3  -3       27.61       41.20      6.02 o 
   6   3  -3        3.69        4.29      3.08 o 
   7   3  -3       26.25       32.90      4.39 o 
   8   3  -3      192.91      175.19     14.02 o 
   9   3  -3      272.78      250.14     12.52 o 
  10   3  -3       73.00      112.76      9.87 o 
  11   3  -3      319.23      304.12     21.33 o 
  12   3  -3      114.74      129.13     19.20 o 
  13   3  -3      155.06      140.92     15.14 o 
  14   3  -3       22.29       23.32      4.83 o 
  15   3  -3       43.94       56.71      6.04 o 
  16   3  -3       34.90       40.56      5.46 o 
  17   3  -3       64.14       72.02      9.87 o 
  18   3  -3       31.14       39.23      5.55 o 
  19   3  -3       60.94       74.92      8.65 o 
  20   3  -3       56.72       57.49      7.60 o 
  21   3  -3       10.96        3.51      5.63 o 
  22   3  -3        1.55       -0.51      6.83 o 
  23   3  -3        1.32       -2.58      5.47 o 
   1   4  -3       16.34       12.44      4.17 o 
   2   4  -3        2.57        3.95      3.64 o 
   3   4  -3       45.19       62.65      7.22 o 
   4   4  -3       86.97      109.44      7.24 o 
   5   4  -3      166.16      181.91      8.66 o 
   6   4  -3      151.15      162.04      9.08 o 
   7   4  -3       19.90       27.00      8.31 o 
   8   4  -3       37.11       40.39      6.94 o 
   9   4  -3        7.72       14.10      5.80 o 
  10   4  -3       32.02       28.46      5.85 o 
  11   4  -3       11.10       13.40      5.67 o 
  12   4  -3       10.45        8.35      8.39 o 
  13   4  -3        0.42        0.90      5.51 o 
  14   4  -3       50.83       54.54      9.36 o 
  15   4  -3       15.27       19.13      6.18 o 
  16   4  -3        9.82        5.43      6.26 o 
  17   4  -3        7.52        5.84      5.90 o 
   1   5  -3        2.89        7.56      6.60 o 
   2   5  -3       10.18       13.63      4.41 o 
   3   5  -3       30.01       23.13      5.69 o 
   4   5  -3        1.71        4.03      5.16 o 
   0   0  -2     1367.14     1570.19     65.78 o 
   2   0  -2     6150.22     6941.43    435.23 o 
   4   0  -2     4581.98     5015.65    171.96 o 
   6   0  -2     3227.91     3339.32    159.04 o 
   8   0  -2     4065.57     4161.84    208.43 o 
  10   0  -2     2358.79     2489.21    144.23 o 
  12   0  -2     2752.08     2796.70    198.84 o 
  14   0  -2     1383.27     1258.26     85.71 o 
  16   0  -2      823.27      767.24     33.39 o 
  18   0  -2      322.42      327.04     12.52 o 
  20   0  -2        3.03       -2.56      5.99 o 
  22   0  -2       18.27       16.69      7.74 o 
  24   0  -2      361.62      326.33     26.08 o 
  26   0  -2       14.11        7.86      8.38 o 
  28   0  -2       59.07       48.18     11.29 o 
   0   1  -2    23498.43    23476.50   1145.15 o 
   1   1  -2    14252.44    14921.72    376.55 o 
   2   1  -2     1432.93     1440.67     37.97 o 
   3   1  -2      224.70      237.87      6.34 o 
   4   1  -2      582.05      559.15     15.16 o 
   5   1  -2       95.47       88.09      3.16 o 
   6   1  -2      645.12      642.88     15.92 o 
   7   1  -2       43.65       48.32      2.45 o 
   8   1  -2      649.62      656.97     18.16 o 
   9   1  -2      287.88      294.21     10.94 o 
  10   1  -2     3539.03     3595.31    150.95 o 
  11   1  -2     1712.50     1771.33     97.20 o 
  12   1  -2      150.48      166.89      9.60 o 
  13   1  -2       24.27       25.80      1.90 o 
  14   1  -2       52.99       61.57      3.47 o 
  15   1  -2       49.08       48.49      4.10 o 
  16   1  -2       44.02       54.14      5.86 o 
  17   1  -2       90.67       94.72      6.68 o 
  18   1  -2       15.99       13.48      4.34 o 
  19   1  -2       19.09       25.08      5.36 o 
  20   1  -2      724.57      712.42     38.57 o 
  21   1  -2      380.37      434.64     24.20 o 
  22   1  -2       77.88      104.52      8.32 o 
  23   1  -2      341.57      329.78     19.46 o 
  24   1  -2        5.38       20.02      5.02 o 
  25   1  -2       39.10       33.86     17.83 o 
  26   1  -2       18.76       21.51      7.48 o 
  27   1  -2       12.78       15.44      6.82 o 
  28   1  -2        6.21       -3.25      5.78 o 
   0   2  -2      771.62      805.06     33.71 o 
   1   2  -2      164.57      167.48      6.35 o 
   2   2  -2      183.82      202.25      7.34 o 
   3   2  -2     1218.47     1244.82     36.36 o 
   4   2  -2     1505.35     1497.64     36.34 o 
   5   2  -2       91.12      123.92     12.17 o 
   6   2  -2      741.74      753.71     22.95 o 
   7   2  -2     1132.91     1111.96     30.03 o 
   8   2  -2      103.82      132.89      6.99 o 
   9   2  -2      793.86      782.75     30.63 o 
  10   2  -2      282.83      281.97     12.51 o 
  11   2  -2       82.40       91.85      4.54 o 
  12   2  -2       20.68       21.57      3.14 o 
  13   2  -2      207.08      214.78     12.34 o 
  14   2  -2       61.41       56.47      4.77 o 
  15   2  -2      107.61      101.61      8.97 o 
  16   2  -2      162.98      146.21     12.86 o 
  17   2  -2      298.23      283.40     21.96 o 
  18   2  -2      204.55      215.97     21.23 o 
  19   2  -2      120.42      124.60     15.29 o 
  20   2  -2        3.70        3.88      3.93 o 
  21   2  -2       16.93       11.34      4.48 o 
  22   2  -2        5.62        6.86      4.46 o 
  23   2  -2       77.94       92.24     10.07 o 
  24   2  -2       10.34       12.90      5.51 o 
  25   2  -2       42.75       55.19      6.23 o 
  26   2  -2        6.46        4.93      5.41 o 
  27   2  -2        8.15       15.89      9.01 o 
   0   3  -2       14.69       26.45      3.95 o 
   1   3  -2       49.64       64.62      4.40 o 
   2   3  -2       99.73       89.07      4.68 o 
   3   3  -2       12.31       11.68      3.04 o 
   4   3  -2        7.21        4.27      2.54 o 
   5   3  -2        0.77       -3.06      2.04 o 
   6   3  -2       10.71        9.45      2.72 o 
   7   3  -2       38.26       54.84      5.04 o 
   8   3  -2      164.70      176.36     17.18 o 
   9   3  -2      451.39      457.58     36.09 o 
  10   3  -2      178.07      192.64     24.79 o 
  11   3  -2      222.69      240.52     16.25 o 
  12   3  -2      271.31      268.83     28.21 o 
  13   3  -2      107.79      130.20     12.64 o 
  14   3  -2      205.52      204.02     16.04 o 
  15   3  -2      177.64      171.25     16.99 o 
  16   3  -2       34.93       46.89      6.23 o 
  17   3  -2       49.87       49.20     14.33 o 
  18   3  -2       15.66        6.90      6.86 o 
  19   3  -2       63.34       71.01     11.75 o 
  20   3  -2       35.21       45.44     11.12 o 
  21   3  -2       11.21       14.49      5.76 o 
  22   3  -2       23.43       35.34      6.92 o 
  23   3  -2       17.04       10.54      6.16 o 
   0   4  -2       25.17       10.81      5.55 o 
   1   4  -2        1.87       -0.13      3.39 o 
   2   4  -2        7.45        2.47      3.62 o 
   3   4  -2        0.55        2.64      4.08 o 
   4   4  -2       73.09       63.76      9.54 o 
   5   4  -2       38.80       43.67      5.13 o 
   6   4  -2       52.36       50.57      6.92 o 
   7   4  -2        0.02       -3.94      4.70 o 
   8   4  -2       15.26       14.13      5.31 o 
   9   4  -2       61.97       59.46      7.45 o 
  10   4  -2       24.52       23.87      5.87 o 
  11   4  -2       16.84       19.04      5.63 o 
  12   4  -2       26.82       31.91      6.38 o 
  13   4  -2       38.92       43.93      7.86 o 
  14   4  -2       89.46      120.30     18.63 o 
  15   4  -2        6.66       14.88      8.03 o 
  16   4  -2        6.44        0.64      6.86 o 
  17   4  -2        1.04        2.47      6.88 o 
  18   4  -2        9.67        8.23      8.88 o 
   0   5  -2       19.54       18.98     10.13 o 
   1   5  -2       22.76       13.91      9.18 o 
   2   5  -2       14.93       13.49      6.74 o 
   3   5  -2       15.17       13.48      5.04 o 
   4   5  -2        6.59        7.00      8.28 o 
   5   5  -2        8.35       15.57      5.58 o 
   6   5  -2       23.36       22.97      5.96 o 
   2   0  -1     3041.12     3272.31    110.29 o 
   4   0  -1     3639.86     4005.97    359.48 o 
   6   0  -1     4821.55     4789.62    286.61 o 
   8   0  -1     3181.59     3039.73    158.97 o 
  10   0  -1      109.05      102.36     10.44 o 
  12   0  -1      136.15      142.33     17.27 o 
  14   0  -1      379.85      346.02     19.75 o 
  16   0  -1     1142.94     1099.90     37.64 o 
  18   0  -1      577.22      542.57     19.74 o 
  20   0  -1      280.59      271.59     34.76 o 
  22   0  -1      130.87      118.07     12.70 o 
  24   0  -1       22.25       22.19      9.20 o 
  26   0  -1       73.46       89.52     14.23 o 
  28   0  -1      136.43      150.96     16.49 o 
   1   1  -1      769.21      716.82     15.50 o 
   2   1  -1      419.04      487.62     20.66 o 
   3   1  -1    12150.01    11868.21    247.06 o 
   4   1  -1       40.84       72.18     17.91 o 
   5   1  -1     2382.63     2239.37     48.12 o 
   6   1  -1     1706.87     1640.43     37.58 o 
   7   1  -1      635.96      625.47     14.76 o 
   8   1  -1      637.43      576.77     16.25 o 
   9   1  -1      407.91      403.24     17.09 o 
  10   1  -1      313.95      333.01     16.67 o 
  11   1  -1      680.40      662.79     37.42 o 
  12   1  -1      466.81      443.74     16.24 o 
  13   1  -1      128.21      109.76      4.97 o 
  14   1  -1      415.72      370.29     20.13 o 
  15   1  -1      290.41      283.30     15.64 o 
  16   1  -1      417.15      405.67     29.03 o 
  17   1  -1      646.73      595.77     42.48 o 
  18   1  -1      392.63      396.07     17.42 o 
  19   1  -1      519.19      496.05     16.52 o 
  20   1  -1      192.51      204.38     11.22 o 
  21   1  -1       15.09       16.01      3.60 o 
  22   1  -1       66.45       75.52      6.38 o 
  23   1  -1       25.54       26.36      6.27 o 
  24   1  -1        5.59        2.23      4.47 o 
  25   1  -1        7.75        7.89      4.55 o 
  26   1  -1      153.05      148.27     11.35 o 
  27   1  -1       30.97       34.56      7.60 o 
  28   1  -1       36.80       44.91      8.42 o 
  29   1  -1       16.32       23.38      7.74 o 
   1   2  -1     1302.78     1169.98     29.00 o 
   2   2  -1       60.14      111.70      5.37 o 
   3   2  -1     2451.26     2332.33     49.98 o 
   4   2  -1        4.51       18.92      4.59 o 
   5   2  -1       52.97       54.86      2.58 o 
   6   2  -1      322.60      296.46      6.62 o 
   7   2  -1      913.74      848.36     20.57 o 
   8   2  -1      149.81      206.03     10.56 o 
   9   2  -1     2475.65     2353.85     74.74 o 
  10   2  -1      287.81      341.19     17.70 o 
  11   2  -1      592.71      540.73     27.04 o 
  12   2  -1      141.16      128.00      5.05 o 
  13   2  -1      279.93      251.78     12.30 o 
  14   2  -1       16.88       21.16      4.56 o 
  15   2  -1      370.15      342.98     28.05 o 
  16   2  -1       33.44       51.16      5.52 o 
  17   2  -1      422.05      405.09     43.00 o 
  18   2  -1       83.42      105.07      7.24 o 
  19   2  -1      207.45      243.00     26.23 o 
  20   2  -1      176.98      169.55     15.08 o 
  21   2  -1       43.99       52.12      5.40 o 
  22   2  -1       44.27       54.25     10.61 o 
  23   2  -1      105.10      117.02      7.47 o 
  24   2  -1        2.93        3.51      4.12 o 
  25   2  -1       52.43       63.15      6.30 o 
  26   2  -1        3.18        5.22      5.31 o 
  27   2  -1       53.20       66.32      9.46 o 
   1   3  -1      154.44      142.02      5.24 o 
   2   3  -1      234.06      235.74      6.56 o 
   3   3  -1      259.89      243.04      6.71 o 
   4   3  -1      316.14      300.58      7.92 o 
   5   3  -1      341.39      324.62      7.99 o 
   6   3  -1      280.35      260.93      9.69 o 
   7   3  -1        8.46       16.02      2.94 o 
   8   3  -1      144.41      133.12      7.88 o 
   9   3  -1      286.80      260.38     17.20 o 
  10   3  -1      123.50      131.31     16.00 o 
  11   3  -1      178.99      162.52     15.55 o 
  12   3  -1       48.33       54.44      6.47 o 
  13   3  -1       88.24       87.37     10.18 o 
  14   3  -1      217.40      189.95     18.56 o 
  15   3  -1       72.04       95.28     13.39 o 
  16   3  -1        8.06       15.50      4.92 o 
  17   3  -1       51.69       57.85     10.38 o 
  18   3  -1       20.95       25.19      5.83 o 
  19   3  -1       14.76        8.51      5.27 o 
  20   3  -1        0.32       -3.67      4.78 o 
  21   3  -1       30.82       40.45      8.92 o 
  22   3  -1       12.73       20.39      5.03 o 
  23   3  -1       19.16       17.73      5.66 o 
  24   3  -1       34.53       35.06      6.27 o 
   1   4  -1        4.09       12.56      4.06 o 
   2   4  -1      131.33      100.19      4.68 o 
   3   4  -1        0.68       15.95      2.93 o 
   4   4  -1      106.79       97.12      6.02 o 
   5   4  -1       90.82       95.22      5.69 o 
   6   4  -1       25.32       34.37      4.70 o 
   7   4  -1        6.26       21.49      5.36 o 
   8   4  -1       99.89       91.29      6.56 o 
   9   4  -1       20.64       29.88      4.71 o 
  10   4  -1       17.58       24.17      5.32 o 
  11   4  -1       72.97       93.89     11.26 o 
  12   4  -1       99.03      117.33     15.38 o 
  13   4  -1       38.09       43.10     21.78 o 
  14   4  -1        3.63       13.02      7.49 o 
  15   4  -1       22.62       26.76      7.78 o 
  16   4  -1        1.84       -0.59      6.31 o 
  17   4  -1       12.31       -2.10      8.63 o 
  18   4  -1        0.46        3.43      9.10 o 
   1   5  -1       14.60       15.05      5.19 o 
   2   5  -1        3.05        7.88      4.98 o 
   3   5  -1       14.22        7.28      4.29 o 
   4   5  -1        6.86        7.72      4.30 o 
   5   5  -1       27.90       37.20      5.92 o 
   6   5  -1       40.43       47.95      6.95 o 
   7   5  -1       13.58       19.41      5.47 o 
   2   0   0     1725.30     1905.46    118.12 o 
   4   0   0       66.56       62.08      2.51 o 
   6   0   0        0.15        1.28      0.94 o 
   8   0   0      218.29      222.90     15.38 o 
  10   0   0    11348.67    10776.97    357.26 o 
  12   0   0      216.84      184.29      7.30 o 
  14   0   0      109.15      114.84      5.21 o 
  16   0   0      137.96      122.13      6.94 o 
  18   0   0       26.50       21.30      5.08 o 
  20   0   0     1914.60     1700.14     72.57 o 
  22   0   0      818.09      721.77     49.36 o 
  24   0   0      109.64       85.55     10.72 o 
  26   0   0       14.10       22.58      8.33 o 
  28   0   0        5.65        0.99      7.45 o 
   0   1   0        7.97        9.54      2.51 o 
   1   1   0       30.78       31.25      2.67 o 
   2   1   0     4192.00     3834.95    171.72 o 
   3   1   0     2341.30     2250.57     66.76 o 
   4   1   0    10047.90     9230.35    270.47 o 
   5   1   0     2574.92     2404.82    100.44 o 
   6   1   0     8759.75     8759.97    348.07 o 
   7   1   0      185.43      198.42      9.60 o 
   8   1   0      102.91      101.96      7.61 o 
   9   1   0     4046.98     3943.68    159.93 o 
  10   1   0      577.20      578.02     25.42 o 
  11   1   0     1155.13     1082.37     43.02 o 
  12   1   0       60.48       78.68      3.16 o 
  13   1   0     1041.76      997.18     34.13 o 
  14   1   0     1058.90      972.68     43.45 o 
  15   1   0       68.16       82.11      4.71 o 
  16   1   0      564.50      529.26     15.06 o 
  17   1   0       87.05       97.97      6.66 o 
  18   1   0      298.28      266.44     14.84 o 
  19   1   0        0.23        9.44      3.14 o 
  20   1   0       19.11       17.02      4.44 o 
  21   1   0        0.43       -4.21      2.81 o 
  22   1   0       36.09       35.70      4.45 o 
  23   1   0      143.29      134.61      8.00 o 
  24   1   0       24.37       36.85      5.46 o 
  25   1   0       47.26       55.37      6.57 o 
  26   1   0        0.00       -4.42      4.49 o 
  27   1   0        7.12        2.55      6.17 o 
  28   1   0        3.01       -4.02      5.69 o 
  29   1   0       36.82       48.40      8.85 o 
   0   2   0      170.28      158.70     11.71 o 
   1   2   0     1066.66      887.41     37.06 o 
   2   2   0       97.60      101.51     18.40 o 
   3   2   0       61.90       57.63      4.68 o 
   4   2   0      161.29      156.92      8.33 o 
   5   2   0      348.08      312.96     12.15 o 
   6   2   0      627.01      574.78     25.83 o 
   7   2   0      120.84      114.82      8.74 o 
   8   2   0       15.25       12.67      2.54 o 
   9   2   0     1771.71     1703.24    203.99 o 
  10   2   0      125.85      161.59     15.74 o 
  11   2   0     1031.93      975.96     66.98 o 
  12   2   0      183.32      192.83     14.37 o 
  13   2   0      132.82      113.06      8.80 o 
  14   2   0        0.71       -0.39      2.35 o 
  15   2   0        2.19       -2.58      2.45 o 
  16   2   0        9.51       10.43      3.04 o 
  17   2   0      156.67      123.53      7.91 o 
  18   2   0       48.95       53.33      4.84 o 
  19   2   0       22.47       20.55      4.35 o 
  20   2   0       76.52       83.07      6.11 o 
  21   2   0       93.06      113.27      6.77 o 
  22   2   0      205.86      213.33     13.84 o 
  23   2   0       28.16       40.79      5.87 o 
  24   2   0       86.91       96.32      6.95 o 
  25   2   0       14.11       25.53      5.04 o 
  26   2   0       14.42       15.42      8.21 o 
  27   2   0        8.93       14.53      6.31 o 
   0   3   0       51.76       27.86      6.53 o 
   1   3   0        1.35        2.67      3.22 o 
   2   3   0        0.72        2.86      4.29 o 
   3   3   0      474.18      401.17     18.72 o 
   4   3   0       59.95       48.27      9.02 o 
   5   3   0      115.77       84.76      5.46 o 
   6   3   0       11.28       13.92      3.38 o 
   7   3   0      273.12      242.78     21.97 o 
   8   3   0        8.47        7.62      6.83 o 
   9   3   0       36.96       32.28      7.99 o 
  10   3   0       31.08       22.84      6.06 o 
  11   3   0       50.60       56.61     13.59 o 
  12   3   0       18.57       14.38      7.86 o 
  13   3   0        0.10       -1.08      3.74 o 
  14   3   0       28.62       39.16      8.09 o 
  15   3   0       80.02       71.53     12.58 o 
  16   3   0       43.56       44.67      8.47 o 
  17   3   0      105.41      128.89     10.86 o 
  18   3   0       26.41       26.89      4.12 o 
  19   3   0       28.30       21.32      4.08 o 
  20   3   0        0.09       -4.31      4.07 o 
  21   3   0       11.52        8.84      5.26 o 
  22   3   0        9.98       11.91      5.90 o 
  23   3   0        7.50        6.41      5.27 o 
  24   3   0       14.14       15.62      5.96 o 
   3   4   0        0.01        0.17      4.68 o 
   4   4   0        2.15       -4.22      5.05 o 
   5   4   0        5.04        3.05      3.84 o 
   6   4   0       16.07       15.50      4.81 o 
   7   4   0        0.59        2.59      4.09 o 
   8   4   0       44.84       42.53      5.49 o 
   9   4   0       10.60       21.86      5.71 o 
  10   4   0       94.58       98.00      9.77 o 
  11   4   0       25.68       70.76      7.10 o 
  12   4   0      172.61      148.21     28.17 o 
  13   4   0       23.31       43.61      7.15 o 
  14   4   0       34.70       54.22      7.40 o 
  15   4   0       64.31       63.13      8.06 o 
  16   4   0        0.99        6.86      5.48 o 
  17   4   0       25.20       19.56      5.52 o 
  18   4   0        0.12        0.64      6.58 o 
   0   5   0        9.64        3.62      6.93 o 
   1   5   0        0.01       -3.95      4.18 o 
   2   5   0        1.30        6.63      4.48 o 
   3   5   0       23.09       15.01      5.39 o 
   4   5   0       18.51        9.40      5.26 o 
   5   5   0        0.46        7.56      5.33 o 
   6   5   0       10.41        1.48      4.99 o 
   7   5   0        2.92        5.16      5.38 o 
   8   5   0        4.55       10.79      5.82 o 
   2   0   1     3180.24     3076.84    128.92 o 
   4   0   1     3745.42     3505.78    152.16 o 
   6   0   1     4765.18     4372.32    239.94 o 
   8   0   1     3122.82     2634.34    118.72 o 
  10   0   1      105.68      104.38      5.69 o 
  12   0   1      121.08      130.45      4.54 o 
  14   0   1      374.30      325.61     12.36 o 
  16   0   1     1152.25     1074.98     37.54 o 
  18   0   1      584.22      536.12     24.47 o 
  20   0   1      280.17      276.14     22.61 o 
  22   0   1      134.97      126.66      8.82 o 
  24   0   1       22.75       21.67      8.26 o 
  26   0   1       68.35       81.09     13.44 o 
  28   0   1      134.89      140.56     15.88 o 
   3   1   1    12029.01    11551.08    728.62 o 
   4   1   1       31.88       29.83      4.39 o 
   5   1   1     2402.82     2328.48     77.84 o 
   6   1   1     1684.15     1682.49     58.33 o 
   7   1   1      619.01      631.65     32.96 o 
   8   1   1      652.60      633.05     22.35 o 
   9   1   1      391.93      400.00     26.12 o 
  10   1   1      314.63      345.45     18.46 o 
  11   1   1      667.80      653.28     40.82 o 
  12   1   1      479.56      462.24     25.07 o 
  13   1   1      121.84      108.80      6.66 o 
  14   1   1      409.80      354.54     14.02 o 
  15   1   1      290.09      269.58      7.23 o 
  16   1   1      416.62      406.51     10.31 o 
  17   1   1      639.51      593.67     17.35 o 
  18   1   1      401.09      403.82     17.72 o 
  19   1   1      512.84      472.80     13.95 o 
  20   1   1      191.68      203.46      8.37 o 
  21   1   1       15.74       18.11      3.72 o 
  22   1   1       62.53       76.49      7.34 o 
  23   1   1       25.54       24.15      4.99 o 
  24   1   1        6.15        5.17      4.41 o 
  25   1   1        6.64        9.50      5.14 o 
  26   1   1      151.84      143.36      8.73 o 
  27   1   1       30.18       24.61     10.47 o 
  28   1   1       36.18       48.59      9.04 o 
  29   1   1       15.74       13.87      6.73 o 
   5   2   1       48.80       45.34      7.54 o 
   6   2   1      318.35      295.93     21.75 o 
   7   2   1      916.12      869.00     57.22 o 
   8   2   1      152.95      162.89     15.01 o 
   9   2   1     2498.82     2513.17    208.14 o 
  10   2   1      286.58      347.51     42.60 o 
  11   2   1      596.63      584.36     53.29 o 
  12   2   1      139.44      150.48     15.25 o 
  13   2   1      287.98      284.72     23.70 o 
  14   2   1       17.07       20.76      5.92 o 
  15   2   1      375.34      363.92     33.93 o 
  16   2   1       32.54       54.67      6.65 o 
  17   2   1      425.31      383.78     20.19 o 
  18   2   1       84.89       94.53      5.06 o 
  19   2   1      210.46      217.19     17.73 o 
  20   2   1      176.09      156.32      9.06 o 
  21   2   1       45.13       50.04      4.25 o 
  22   2   1       45.26       44.48      6.15 o 
  23   2   1      104.15      106.74      7.08 o 
  24   2   1        3.02       20.51      5.32 o 
  25   2   1       52.40       56.91     13.05 o 
  26   2   1        3.28       -7.04      6.76 o 
  27   2   1       54.97       57.83      9.60 o 
   5   3   1      349.64      329.44     25.15 o 
   6   3   1      277.09      308.82     23.15 o 
   7   3   1        8.06       14.18      7.40 o 
   8   3   1      142.17      139.23     13.86 o 
   9   3   1      283.07      309.56     24.06 o 
  10   3   1      123.48      180.05     16.67 o 
  11   3   1      174.33      204.02     18.15 o 
  12   3   1       48.14       59.17     11.17 o 
  13   3   1       89.48       89.83     13.24 o 
  14   3   1      220.78      246.95     42.25 o 
  15   3   1       76.59      101.82      9.38 o 
  16   3   1        7.97       16.83      4.54 o 
  17   3   1       49.11       50.41      5.93 o 
  18   3   1       20.64       16.09      4.13 o 
  19   3   1       15.87       13.46      4.13 o 
  20   3   1        0.33       -2.05      3.86 o 
  21   3   1       30.66       24.07      4.74 o 
  22   3   1       13.22        5.94      4.31 o 
  23   3   1       19.03       14.38      5.85 o 
  24   3   1       34.63       40.20      6.86 o 
   5   4   1       90.80       95.44     13.26 o 
   6   4   1       24.59       41.72     10.82 o 
  11   4   1       73.50       79.78     13.13 o 
  12   4   1      100.08      107.82     14.43 o 
  13   4   1       38.62       44.02      8.32 o 
  14   4   1        3.07        7.88      7.89 o 
  15   4   1       22.38       28.71      5.64 o 
  16   4   1        2.26        3.99      4.94 o 
  17   4   1       12.40        4.93      5.25 o 
  18   4   1        0.73       -1.75      5.15 o 
   2   5   1        2.77        4.86      4.96 o 
   3   5   1       14.63        7.21      7.08 o 
   4   5   1        6.75       21.30      6.79 o 
   5   5   1       26.96       30.85      7.01 o 
   6   5   1       40.40       32.15      6.56 o 
   7   5   1       13.57       27.25     11.20 o 
   2   0   2     6115.86     7104.75    364.74 o 
   4   0   2     4479.52     4459.92    188.92 o 
   6   0   2     3225.01     3151.66    131.53 o 
   8   0   2     4165.96     4175.51    167.17 o 
  10   0   2     2375.56     2169.13     91.37 o 
  12   0   2     2827.01     2556.37    140.06 o 
  14   0   2     1341.62     1129.22     47.81 o 
  16   0   2      822.57      711.85     20.65 o 
  18   0   2      311.74      280.93     14.80 o 
  20   0   2        2.80       -1.43      4.03 o 
  22   0   2       17.27       22.47      5.47 o 
  24   0   2      373.63      320.68     25.64 o 
  26   0   2       14.37        7.67      8.58 o 
  28   0   2       61.95       75.05     13.61 o 
   0   1   2    23275.10    23419.58   1267.55 o 
   1   1   2    14421.27    14458.16    588.03 o 
   2   1   2     1421.59     1462.87     56.52 o 
   3   1   2      222.41      212.83      9.58 o 
   4   1   2      599.62      549.02     18.77 o 
   5   1   2       94.56       90.20     10.28 o 
   6   1   2      659.03      653.07     28.04 o 
   7   1   2       39.30       39.40      4.42 o 
   8   1   2      652.49      671.62     24.27 o 
   9   1   2      292.67      311.25     14.90 o 
  10   1   2     3544.69     3590.79    169.07 o 
  11   1   2     1701.27     1712.78     62.15 o 
  12   1   2      157.11      163.89     23.36 o 
  13   1   2       26.02       24.97      2.62 o 
  14   1   2       53.85       60.80      5.29 o 
  15   1   2       48.86       48.99      3.66 o 
  16   1   2       45.49       50.83      4.53 o 
  17   1   2       89.23       85.39      4.90 o 
  18   1   2       16.30       10.24      2.34 o 
  19   1   2       22.08       28.22      3.45 o 
  20   1   2      709.37      655.27     18.02 o 
  21   1   2      386.76      416.88     20.29 o 
  22   1   2       82.25      104.86      7.20 o 
  23   1   2      347.08      311.57     14.06 o 
  24   1   2        5.55       13.26      4.49 o 
  25   1   2       38.45       38.41      5.96 o 
  26   1   2       19.58       30.96      8.15 o 
  27   1   2       13.39       14.16      6.80 o 
  28   1   2        6.49        7.99     10.21 o 
   0   2   2      784.77      755.25     44.82 o 
   1   2   2      163.52      161.59      7.87 o 
   2   2   2      182.80      196.37      9.20 o 
   3   2   2     1223.21     1206.28     48.59 o 
   4   2   2     1505.30     1428.82     64.42 o 
   5   2   2       91.18      127.19     23.35 o 
   6   2   2      736.25      695.56     24.49 o 
   7   2   2     1140.53     1109.15     39.69 o 
   8   2   2      105.00      159.61     12.67 o 
   9   2   2      773.36      814.66     42.80 o 
  10   2   2      286.21      316.60     15.31 o 
  11   2   2       76.83       87.60      6.56 o 
  12   2   2       20.93       21.81      3.62 o 
  13   2   2      204.58      214.30     18.37 o 
  14   2   2       61.09       62.65      6.26 o 
  15   2   2      102.88      104.02      6.97 o 
  16   2   2      160.45      159.68     16.91 o 
  17   2   2      291.42      291.94     16.99 o 
  18   2   2      205.54      206.25     10.40 o 
  19   2   2      123.48      118.78      6.01 o 
  20   2   2        3.86        2.59      3.23 o 
  21   2   2       16.97       12.11      3.65 o 
  22   2   2        5.56        6.12      3.67 o 
  23   2   2       75.74       81.87      7.80 o 
  24   2   2       10.40       12.44      5.07 o 
  25   2   2       42.81       42.47      8.64 o 
  26   2   2        6.27       -0.14      7.37 o 
  27   2   2        7.81        7.98      9.36 o 
   0   3   2       14.78       26.38      6.34 o 
   1   3   2       43.26       47.56     13.55 o 
   2   3   2      100.00       77.08      5.98 o 
   3   3   2       11.42        7.34      4.02 o 
   4   3   2        7.26        4.98      5.94 o 
   5   3   2        0.74       -4.24      3.70 o 
   6   3   2       10.06        8.18      4.53 o 
   7   3   2       41.37       59.45      6.64 o 
   8   3   2      163.98      176.44     11.96 o 
   9   3   2      454.91      472.66     49.79 o 
  10   3   2      180.29      205.35     16.59 o 
  11   3   2      217.96      244.16     19.30 o 
  12   3   2      264.98      266.54     20.66 o 
  13   3   2      106.07      105.84     12.03 o 
  14   3   2      205.03      182.47     16.30 o 
  15   3   2      177.71      177.12     16.47 o 
  16   3   2       35.45       59.59     12.01 o 
  17   3   2       47.72       36.05     11.14 o 
  18   3   2       16.04       20.87      4.80 o 
  19   3   2       64.13       47.56      6.04 o 
  20   3   2       34.24       29.90      5.26 o 
  21   3   2       11.08       10.62      4.17 o 
  22   3   2       22.40       20.53      5.08 o 
  23   3   2       16.65       17.00      4.68 o 
   2   4   2        8.87      -12.13      8.09 o 
   3   4   2        0.58       -6.90      8.73 o 
   4   4   2       76.74       70.34     13.21 o 
   5   4   2       38.82       44.90     11.37 o 
   6   4   2       52.42       50.76     11.56 o 
   7   4   2        0.05       16.22      9.49 o 
   8   4   2       14.84       15.29      9.64 o 
   9   4   2       62.48       63.93     11.74 o 
  10   4   2       23.66       45.44     11.51 o 
  11   4   2       16.10       32.13     11.00 o 
  12   4   2       27.99       50.42     11.59 o 
  13   4   2       39.08       44.77     12.70 o 
  14   4   2       87.57      111.02     16.27 o 
  15   4   2        6.61       14.40      9.39 o 
  16   4   2        6.31        9.84      5.56 o 
  17   4   2        0.91        5.58      5.25 o 
  18   4   2       10.09       13.02      5.76 o 
   2   0   3     4707.83     5395.07    292.23 o 
   4   0   3     5673.94     6373.69    354.07 o 
   6   0   3     4297.48     4402.90    187.17 o 
   8   0   3     1510.18     1349.97     64.83 o 
  10   0   3       31.56       30.90      3.56 o 
  12   0   3      601.73      559.15     31.24 o 
  14   0   3      250.34      197.06     10.56 o 
  16   0   3     2786.15     2516.38    104.21 o 
  18   0   3     1212.70     1008.92     45.36 o 
  20   0   3      296.52      259.29     13.94 o 
  22   0   3      128.13      105.56      8.26 o 
  24   0   3        0.15       -1.35      4.70 o 
  26   0   3      454.14      437.62     33.95 o 
  28   0   3       29.01       18.32     10.48 o 
   1   1   3      376.76      376.69     15.91 o 
   2   1   3     4518.11     4832.13    253.65 o 
   3   1   3      323.27      304.16     13.61 o 
   4   1   3      143.55      142.18      9.74 o 
   5   1   3      500.84      453.62     26.85 o 
   6   1   3      124.96      171.78      7.84 o 
   7   1   3     3534.04     3870.28    155.51 o 
   8   1   3      515.85      527.19     23.58 o 
   9   1   3      909.75      945.69     40.92 o 
  10   1   3      357.65      376.11     17.39 o 
  11   1   3       63.44       66.86      4.48 o 
  12   1   3       55.58       49.57      4.67 o 
  13   1   3      472.11      451.39     20.05 o 
  14   1   3       76.46       69.52      3.94 o 
  15   1   3      274.48      242.86      9.09 o 
  16   1   3      109.34      115.09      7.20 o 
  17   1   3      450.49      413.88     14.07 o 
  18   1   3      133.53      130.46      6.28 o 
  19   1   3      169.16      166.24      9.53 o 
  20   1   3      341.92      304.85     13.40 o 
  21   1   3       96.71       94.31      7.03 o 
  22   1   3       89.63      104.26      9.41 o 
  23   1   3       45.90       67.41      8.70 o 
  24   1   3       54.93       60.25      8.74 o 
  25   1   3       32.20       36.63      7.76 o 
  26   1   3        0.94        3.14      5.93 o 
  27   1   3       38.90       43.45      8.52 o 
  28   1   3       23.04       38.09      8.51 o 
   1   2   3      584.16      570.33     25.31 o 
   2   2   3      723.93      695.01     28.72 o 
   3   2   3      188.56      179.78     19.24 o 
   4   2   3     1268.58     1254.13     41.87 o 
   5   2   3     1974.37     1800.65     59.54 o 
   6   2   3      106.78      107.54      7.57 o 
   7   2   3      245.42      192.02     10.51 o 
   8   2   3        4.37        5.50      2.86 o 
   9   2   3       37.09       37.90      4.29 o 
  10   2   3        3.13        2.26      2.79 o 
  11   2   3      223.64      212.15     13.21 o 
  12   2   3       43.70       46.27      5.18 o 
  13   2   3       95.68      102.96     12.28 o 
  14   2   3       40.16       42.63      8.48 o 
  15   2   3      496.94      453.47     47.58 o 
  16   2   3      116.35      124.35     19.64 o 
  17   2   3      141.00      135.63     10.58 o 
  18   2   3        0.09        0.10      5.21 o 
  19   2   3      114.68      125.93     11.26 o 
  20   2   3       43.40       28.02     12.18 o 
  21   2   3       23.22       38.87      8.03 o 
  22   2   3       25.28       16.18      4.08 o 
  23   2   3       11.58       10.69      3.84 o 
  24   2   3       29.87       25.54      7.58 o 
  25   2   3       90.45       91.28     10.93 o 
  26   2   3        3.56        0.92      6.85 o 
   1   3   3      630.31      534.56     22.46 o 
   2   3   3      266.07      255.81     31.73 o 
   3   3   3       95.90      109.02     10.03 o 
   4   3   3       53.23       67.23      9.10 o 
   5   3   3       25.62       34.76      7.57 o 
   6   3   3        4.22        3.94      5.82 o 
   7   3   3       25.77       25.86      7.86 o 
   8   3   3      193.87      159.94     13.93 o 
   9   3   3      275.24      243.54     18.64 o 
  10   3   3       75.69      106.46     11.83 o 
  11   3   3      317.90      282.94     21.08 o 
  12   3   3      116.54      124.16     12.52 o 
  13   3   3      162.00      146.92     14.42 o 
  14   3   3       24.01       29.88      9.44 o 
  15   3   3       43.33       39.15      9.99 o 
  16   3   3       35.88       31.34     10.35 o 
  17   3   3       61.92       69.08     12.65 o 
  18   3   3       33.75       55.45     11.29 o 
  19   3   3       60.30       79.02     13.24 o 
  20   3   3       59.06       56.53     12.77 o 
  21   3   3       11.39       11.55      4.99 o 
  22   3   3        1.46       -0.20      4.61 o 
  23   3   3        1.06       12.79      6.29 o 
   3   4   3       45.10       60.97     11.27 o 
   4   4   3       88.36       81.04     12.75 o 
   5   4   3      164.85      171.18     16.03 o 
   6   4   3      146.10      166.37     15.83 o 
   7   4   3       19.71       42.80     10.55 o 
   8   4   3       36.27       39.03     10.48 o 
   9   4   3        7.90        8.68      8.78 o 
  10   4   3       32.00       25.44      9.39 o 
  11   4   3       11.38        6.76      9.81 o 
  12   4   3       10.94       22.88      9.84 o 
  13   4   3        0.44        5.00      9.47 o 
  14   4   3       50.00       38.93     11.22 o 
  15   4   3       15.09       30.82     11.14 o 
  16   4   3       10.05       14.50      9.34 o 
  17   4   3        7.55       13.58     10.92 o 
   4   0   4      866.05      999.95     57.25 o 
   6   0   4      253.70      225.91     14.25 o 
   8   0   4      423.07      404.05     23.20 o 
  10   0   4     5458.98     5273.45    326.65 o 
  12   0   4     1256.46     1117.62     49.24 o 
  14   0   4      190.72      165.06      9.37 o 
  16   0   4      316.16      284.69     14.32 o 
  18   0   4       83.13       87.74      7.99 o 
  20   0   4      255.01      219.46     12.61 o 
  22   0   4      431.29      406.85     20.55 o 
  24   0   4      146.42      122.71     12.55 o 
   0   1   4      580.26      678.05     39.37 o 
   1   1   4       88.05       91.56      5.24 o 
   2   1   4      677.11      699.77     27.50 o 
   3   1   4     1138.07     1250.45     49.92 o 
   4   1   4     1133.26     1195.36     70.27 o 
   5   1   4      901.60      956.23     57.94 o 
   6   1   4      365.37      383.82     24.24 o 
   7   1   4      738.40      720.54     61.07 o 
   8   1   4     3304.56     3560.76    192.90 o 
   9   1   4       18.75       14.23      3.30 o 
  10   1   4      105.91      117.42      6.59 o 
  11   1   4      451.41      480.24     22.11 o 
  12   1   4      563.80      534.53     26.69 o 
  13   1   4      381.32      322.24     13.33 o 
  14   1   4      202.67      169.49      6.84 o 
  15   1   4       79.55       79.03      5.96 o 
  16   1   4      159.08      139.95     12.01 o 
  17   1   4       65.48       78.89      6.36 o 
  18   1   4      312.20      252.14     11.23 o 
  19   1   4      308.61      291.45     15.42 o 
  20   1   4       10.21        7.22      4.20 o 
  21   1   4        9.17        5.31      5.84 o 
  22   1   4       34.16       41.05      7.63 o 
  23   1   4       77.13       97.13     10.17 o 
  24   1   4      171.51      166.27     11.82 o 
  25   1   4        7.19        7.33      6.66 o 
  26   1   4       10.65        3.34      6.75 o 
  27   1   4        0.28        8.90      6.85 o 
   0   2   4     2136.46     2188.50    116.69 o 
   1   2   4     2393.27     2123.11     81.87 o 
   2   2   4      320.79      376.01     16.56 o 
   3   2   4      486.59      462.38     19.12 o 
   4   2   4       90.98       99.31      8.73 o 
   5   2   4      144.40      145.41     12.83 o 
   6   2   4      115.53      113.44     11.24 o 
   7   2   4      476.37      433.38     27.22 o 
   8   2   4       69.58       84.86      8.78 o 
   9   2   4      813.68      737.13     44.30 o 
  10   2   4      245.19      308.55     20.88 o 
  11   2   4      884.74      823.52     51.55 o 
  12   2   4      195.18      199.88     16.49 o 
  13   2   4      199.99      183.87     14.99 o 
  14   2   4      471.95      461.46     30.45 o 
  15   2   4      276.85      285.72     21.47 o 
  16   2   4       22.21       11.66      7.59 o 
  17   2   4       32.71       32.47      9.96 o 
  18   2   4        3.83        3.16      7.32 o 
  19   2   4      248.80      238.13     18.80 o 
  20   2   4       11.25       27.06     10.02 o 
  21   2   4      236.97      235.40     18.71 o 
  22   2   4       10.56       15.88      9.33 o 
  23   2   4       32.44       29.30      9.75 o 
  24   2   4       28.51       19.62      7.40 o 
  25   2   4       24.64       27.98      8.40 o 
   0   3   4      198.61      183.16     13.36 o 
   1   3   4      147.85      137.12      7.82 o 
   2   3   4      140.44      125.99     10.65 o 
   3   3   4       84.10       96.97      9.39 o 
   4   3   4       52.92       67.97      9.07 o 
   5   3   4       16.25       18.86      6.58 o 
   6   3   4       51.27       32.96      7.99 o 
   7   3   4      250.44      208.53     16.44 o 
   8   3   4       24.15       33.21      8.31 o 
   9   3   4       52.08       44.70      9.96 o 
  10   3   4       24.11       34.39      9.27 o 
  11   3   4        1.11        7.17      7.96 o 
  12   3   4      111.88      105.60     13.21 o 
  13   3   4      154.90      145.64     14.40 o 
  14   3   4      127.07      120.29     13.34 o 
  15   3   4       18.80       20.24      9.15 o 
  16   3   4        4.98        5.52      8.80 o 
  17   3   4       24.39       26.73      9.81 o 
  18   3   4        5.41       10.13      9.62 o 
  19   3   4       45.51       57.91     12.72 o 
  20   3   4       41.26       43.20     11.46 o 
  21   3   4       53.29       66.30     13.81 o 
  22   3   4       25.60       32.47     12.43 o 
   4   4   4       78.33       81.66     12.33 o 
   5   4   4       25.10       31.26      9.62 o 
   6   4   4       37.14       23.13      9.86 o 
   7   4   4       46.12       33.58     10.63 o 
   8   4   4        9.02       15.31      9.49 o 
   9   4   4       28.33       17.48      9.86 o 
  10   4   4       67.60       79.59     13.58 o 
  11   4   4       11.53        6.76      9.49 o 
  12   4   4        5.49        5.89      8.73 o 
  13   4   4       16.07       27.14     10.75 o 
  14   4   4       16.94       26.65     11.24 o 
  15   4   4        0.30        4.98      8.65 o 
  16   4   4       13.13        3.48     10.16 o 
   4   0   5      225.31      233.58     15.68 o 
   6   0   5     2095.50     2326.10    130.67 o 
   8   0   5     3162.29     3412.88    193.69 o 
  10   0   5     1090.55     1212.91     70.91 o 
  12   0   5      403.48      316.98     16.17 o 
  14   0   5      463.65      442.01     24.64 o 
  16   0   5       78.00       81.91     11.85 o 
  18   0   5      710.80      585.48     27.82 o 
  20   0   5      257.45      196.97     17.11 o 
  22   0   5      107.96      105.08     12.55 o 
  24   0   5      115.89      123.08     13.95 o 
   1   1   5      692.13      804.81     32.11 o 
   2   1   5      404.73      408.55     17.52 o 
   3   1   5      447.48      480.94     29.51 o 
   4   1   5     1629.42     1765.30     92.21 o 
   5   1   5     2392.93     2536.06    150.62 o 
   6   1   5      448.21      436.17     29.76 o 
   7   1   5       34.42       34.57      6.46 o 
   8   1   5       99.98       83.51      8.68 o 
   9   1   5      119.02      135.26     11.14 o 
  10   1   5       20.82       23.45      6.02 o 
  11   1   5       76.61       72.21      8.41 o 
  12   1   5      375.48      389.82     24.75 o 
  13   1   5       48.65       61.32      9.00 o 
  14   1   5      116.17      122.71     11.46 o 
  15   1   5      659.77      707.42     42.90 o 
  16   1   5      520.06      580.69     37.45 o 
  17   1   5      133.42      133.65      7.63 o 
  18   1   5      123.84      115.63      7.20 o 
  19   1   5      110.17       99.20      7.01 o 
  20   1   5       14.52       18.74      4.82 o 
  21   1   5      118.71      113.61      8.07 o 
  22   1   5        2.94       -6.73      5.69 o 
  23   1   5        5.67       -3.32      5.75 o 
  24   1   5       43.38       48.23      8.73 o 
  25   1   5       68.36       81.32      9.93 o 
  26   1   5       41.07       65.61     13.02 o 
   1   2   5      813.29      801.52     31.74 o 
   2   2   5      360.40      340.40     23.78 o 
   3   2   5       54.07       64.10      5.06 o 
   4   2   5       45.81       57.47      4.97 o 
   5   2   5      256.98      250.04     11.52 o 
   6   2   5      147.00      135.77     11.56 o 
   7   2   5      151.62      166.89     13.36 o 
   8   2   5       68.75       62.60      9.07 o 
   9   2   5      424.46      408.23     25.94 o 
  10   2   5       72.70       80.94      9.20 o 
  11   2   5      109.22       94.77     10.43 o 
  12   2   5       94.40      104.04     12.77 o 
  13   2   5      204.54      186.73     15.83 o 
  14   2   5       66.07       81.19     11.49 o 
  15   2   5       15.28       24.83      8.48 o 
  16   2   5       78.84       83.38     12.25 o 
  17   2   5        3.93        7.17      8.33 o 
  18   2   5       35.47       51.82     11.59 o 
  19   2   5      228.31      203.45     17.63 o 
  20   2   5        9.57        9.81      9.91 o 
  21   2   5        1.39        5.55      8.65 o 
  22   2   5       45.62       51.26     12.87 o 
  23   2   5        3.11        7.15     10.18 o 
  24   2   5        4.19        6.19      9.25 o 
  25   2   5       18.24       16.77     11.61 o 
   1   3   5       34.08       39.60      7.74 o 
   2   3   5       12.36       20.07      6.51 o 
   3   3   5      117.39       99.95      9.86 o 
   4   3   5      217.65      192.41     14.37 o 
   5   3   5      316.09      310.62     20.69 o 
   6   3   5      297.28      263.95     19.28 o 
   7   3   5      152.10      162.23     14.00 o 
   8   3   5       16.20       14.23      6.88 o 
   9   3   5       70.41       57.20     10.68 o 
  10   3   5        1.84       -9.47      6.31 o 
  11   3   5       21.06       10.90      8.11 o 
  12   3   5        0.44       -7.50      7.37 o 
  13   3   5       14.92        5.30      8.38 o 
  14   3   5       30.08       31.80      9.39 o 
  15   3   5      121.49      114.92     14.47 o 
  16   3   5       90.25      104.83     15.09 o 
  17   3   5       24.15       16.00      8.85 o 
  18   3   5       11.81        6.78      9.69 o 
  19   3   5       18.07       15.19     10.65 o 
  20   3   5        7.78        6.95     10.26 o 
  21   3   5        6.63        1.45      8.73 o 
   5   4   5        2.99       -9.17      7.50 o 
   6   4   5       10.89        7.05      8.75 o 
   7   4   5        0.39        2.59      8.38 o 
   8   4   5        3.57       -5.65      6.78 o 
   9   4   5        9.21       -5.99      8.28 o 
  10   4   5        3.20       -0.64      8.56 o 
  11   4   5        7.95       -3.06      9.22 o 
  12   4   5       11.70        4.78      8.53 o 
  13   4   5       14.64       15.21      9.71 o 
  14   4   5        6.78       -0.52      9.47 o 
  15   4   5        0.87      -13.79      9.20 o 
   6   0   6        6.92       14.42      5.70 o 
   8   0   6     2339.80     2557.38    138.34 o 
  10   0   6      169.27      181.66     13.56 o 
  12   0   6      387.19      386.04     26.87 o 
  14   0   6      303.67      281.01     19.82 o 
  16   0   6        4.64        6.51      7.25 o 
  18   0   6      662.90      614.44     38.54 o 
  20   0   6       22.71       25.74      9.17 o 
  22   0   6      178.49      174.36     16.20 o 
  24   0   6      132.64      144.35     14.84 o 
  26   0   6        5.10      -11.91      8.38 o 
   0   1   6      202.36      163.66     11.93 o 
   1   1   6      182.53      165.99      8.59 o 
   2   1   6      227.38      226.06     16.22 o 
   3   1   6      350.61      339.42     23.42 o 
   4   1   6      153.58      163.02     12.08 o 
   5   1   6        5.35       -0.17      4.04 o 
   6   1   6      275.86      257.07     18.42 o 
   7   1   6      332.40      319.35     20.73 o 
   8   1   6      146.35      162.75     13.68 o 
   9   1   6     1089.26     1101.84     65.61 o 
  10   1   6      656.88      761.07     41.77 o 
  11   1   6      645.28      673.64     42.31 o 
  12   1   6      601.33      618.04     40.34 o 
  13   1   6      415.42      421.35     28.38 o 
  14   1   6      312.00      312.03     22.44 o 
  15   1   6      213.95      211.29     17.78 o 
  16   1   6       95.33      112.06     13.51 o 
  17   1   6       17.51       11.00      8.31 o 
  18   1   6       17.50       17.85      9.15 o 
  19   1   6      218.03      220.63     18.71 o 
  20   1   6      127.25      141.84     14.30 o 
  21   1   6       66.49       85.82     13.07 o 
  22   1   6       84.65      104.86     15.11 o 
  23   1   6       50.04       46.40     12.06 o 
  24   1   6       33.99       45.91     12.30 o 
  25   1   6       35.13       39.47     12.38 o 
   0   2   6      410.22      398.03     24.78 o 
   1   2   6      216.23      201.81     10.09 o 
   2   2   6       22.41       22.94      4.34 o 
   3   2   6      199.98      186.26      9.85 o 
   4   2   6      171.94      141.27      7.90 o 
   5   2   6       31.15       34.15      7.42 o 
   6   2   6       82.69       80.97      9.59 o 
   7   2   6      326.22      317.31     21.65 o 
   8   2   6      125.14      133.38     12.03 o 
   9   2   6      191.72      178.23     14.67 o 
  10   2   6       54.91       48.74      8.68 o 
  11   2   6      211.25      185.92     15.31 o 
  12   2   6       16.12       22.36      8.23 o 
  13   2   6      404.61      335.30     24.11 o 
  14   2   6      163.20      171.40     14.79 o 
  15   2   6       23.19       22.09      8.26 o 
  16   2   6       32.40       31.83      9.29 o 
  17   2   6       34.24       36.88     10.03 o 
  18   2   6       18.35       17.78      9.91 o 
  19   2   6        0.12      -10.87      8.83 o 
  20   2   6      109.18      120.86     15.98 o 
  21   2   6       98.95      125.54     17.16 o 
  22   2   6       29.13       33.23     12.48 o 
  23   2   6       51.19       43.76     13.36 o 
   1   3   6      549.39      493.81     30.65 o 
   2   3   6      241.73      290.78     19.67 o 
   3   3   6      152.54      162.15     13.44 o 
   4   3   6      231.50      176.63     15.01 o 
   5   3   6      153.79      139.92     13.09 o 
   6   3   6       76.96       79.34     11.14 o 
   7   3   6       41.12       33.95      8.90 o 
   8   3   6       87.41       71.13     10.38 o 
   9   3   6       16.62       28.06      8.58 o 
  10   3   6       22.87       12.13      8.04 o 
  11   3   6       16.62       16.05      8.04 o 
  12   3   6       34.01       45.59     10.03 o 
  13   3   6       84.50       83.11     12.57 o 
  14   3   6        8.95        6.78      7.64 o 
  15   3   6        3.77        2.64      7.86 o 
  16   3   6        8.75        0.35      7.84 o 
  17   3   6       24.51       21.35     10.77 o 
  18   3   6       36.19       24.33     11.05 o 
  19   3   6       22.70       17.16      9.62 o 
  20   3   6       20.82       22.93     11.71 o 
   6   4   6       17.79       13.73      9.15 o 
   7   4   6       46.95       42.01     10.77 o 
   8   4   6        8.29       16.86      9.10 o 
   9   4   6       26.42       32.00     10.68 o 
  10   4   6        7.19       11.74      8.43 o 
  11   4   6       26.62       13.61     10.08 o 
  12   4   6       15.07       11.46     10.43 o 
  13   4   6        0.60        5.40     10.11 o 
   8   0   7       45.20       50.94      8.46 o 
  10   0   7       84.05       86.74     10.70 o 
  12   0   7      358.35      290.88     23.37 o 
  14   0   7      310.64      328.35     22.73 o 
  16   0   7      164.50      135.82     13.49 o 
  18   0   7       29.17       48.47     10.03 o 
  20   0   7       38.27       43.81     11.12 o 
  22   0   7       76.08      110.87     14.55 o 
  24   0   7       94.68      105.65     14.15 o 
   1   1   7      144.44      155.79     12.82 o 
   2   1   7      796.85      790.65     48.99 o 
   3   1   7      154.25      143.64     12.77 o 
   4   1   7       89.28       76.60      8.48 o 
   5   1   7       55.80       68.49      8.73 o 
   6   1   7       30.71       40.93      8.14 o 
   7   1   7       72.07       80.74      9.10 o 
   8   1   7      933.77      944.97     57.42 o 
   9   1   7      296.09      295.09     21.47 o 
  10   1   7       84.86      106.14     12.85 o 
  11   1   7       21.58       13.63      8.26 o 
  12   1   7      357.36      312.08     22.46 o 
  13   1   7      253.89      234.69     18.54 o 
  14   1   7        9.06       18.98      8.23 o 
  15   1   7        4.60        6.39      7.72 o 
  16   1   7       18.76       21.08      8.23 o 
  17   1   7       81.00       94.82     12.67 o 
  18   1   7      143.57      155.89     14.77 o 
  19   1   7       94.78      124.46     15.51 o 
  20   1   7        2.29       -2.24      8.31 o 
  21   1   7       13.21       29.83      9.62 o 
  22   1   7       52.76       61.39     12.08 o 
  23   1   7        7.34       16.52     10.13 o 
  24   1   7       19.54       16.94     10.63 o 
   1   2   7        5.74        5.40      4.28 o 
   2   2   7      293.42      247.28     12.40 o 
   3   2   7      103.12      100.26      7.05 o 
   4   2   7       50.45       58.14      9.47 o 
   5   2   7      846.23      736.16     46.03 o 
   6   2   7      359.63      367.33     23.82 o 
   7   2   7      353.65      322.73     22.88 o 
   8   2   7        6.33        5.94      6.46 o 
   9   2   7       76.89       89.94     12.15 o 
  10   2   7       11.12        6.61      7.22 o 
  11   2   7       87.45       74.93     11.00 o 
  12   2   7      107.69      104.07     13.93 o 
  13   2   7       16.24       11.71      7.84 o 
  14   2   7       72.76       84.81     12.33 o 
  15   2   7      372.27      338.31     25.74 o 
  16   2   7       19.63       31.02     10.92 o 
  17   2   7      187.31      201.68     18.44 o 
  18   2   7       33.19       46.65     12.35 o 
  19   2   7       18.95       29.04     10.33 o 
  20   2   7       63.32       86.14     14.35 o 
  21   2   7        8.73       16.84     11.81 o 
  22   2   7       19.24        6.34     11.42 o 
   2   3   7       11.31       21.03      7.82 o 
   3   3   7      339.88      288.26     20.32 o 
   4   3   7       51.28      105.13     10.77 o 
   5   3   7       63.10       97.88     12.23 o 
   6   3   7       47.19       44.50     10.06 o 
   7   3   7        2.00       -5.28      6.95 o 
   8   3   7        3.53       -0.10      7.35 o 
   9   3   7       24.68       33.85      9.34 o 
  10   3   7        0.80       -1.68      7.52 o 
  11   3   7        8.76       -0.79      8.06 o 
  12   3   7       41.37       24.73      8.75 o 
  13   3   7       22.61       13.58      9.47 o 
  14   3   7       18.85       27.29     10.40 o 
  15   3   7        7.58        7.35      9.34 o 
  16   3   7       20.04       18.20     10.55 o 
  17   3   7       20.17       18.34     11.24 o 
  18   3   7       40.85       46.75     11.78 o 
   8   4   7       13.42        9.91      8.97 o 
   9   4   7       15.40        7.57      9.37 o 
  10   4   7        4.88        0.30      8.51 o 
  12   0   8      482.70      371.94     28.99 o 
  14   0   8      917.55      872.65     55.52 o 
  16   0   8      168.25      120.93     13.07 o 
  18   0   8       83.04       96.52     13.93 o 
  20   0   8      285.38      250.12     20.34 o 
  22   0   8        1.90       -4.59      7.91 o 
   3   1   8      347.75      316.81     21.47 o 
   4   1   8        5.08        7.17      6.73 o 
   5   1   8      210.40      204.29     15.93 o 
   6   1   8      194.95      203.38     15.83 o 
   7   1   8      140.78      132.20     12.43 o 
   8   1   8      111.60       97.66     10.80 o 
   9   1   8       18.62       18.59      7.54 o 
  10   1   8       11.91       15.41      7.79 o 
  11   1   8      157.68      168.29     14.32 o 
  12   1   8      131.68      110.85     12.35 o 
  13   1   8       65.59       90.51     13.09 o 
  14   1   8      175.40      178.77     15.61 o 
  15   1   8      103.82      122.85     15.68 o 
  16   1   8        0.18       -1.13      7.99 o 
  17   1   8       35.16       38.58     11.46 o 
  18   1   8       33.79       14.89     10.50 o 
  19   1   8       56.24       73.50     13.66 o 
  20   1   8       24.74       52.71     12.94 o 
  21   1   8      135.32      144.38     16.91 o 
  22   1   8       46.59       76.77     15.06 o 
   0   2   8      411.88      391.02     24.95 o 
   1   2   8      255.81      240.63     12.47 o 
   2   2   8      141.84      154.88      9.39 o 
   3   2   8      429.75      352.09     23.32 o 
   4   2   8      177.43      191.49     15.48 o 
   5   2   8      160.50      132.20     12.65 o 
   6   2   8      111.47      104.81     11.34 o 
   7   2   8       88.64      112.97     13.39 o 
   8   2   8      153.91      141.59     13.54 o 
   9   2   8       40.89       46.33     10.13 o 
  10   2   8       10.43       36.91      9.57 o 
  11   2   8      113.55      119.25     12.60 o 
  12   2   8       92.34      105.03     12.60 o 
  13   2   8       67.80       84.32     12.28 o 
  14   2   8       26.69       40.66     11.83 o 
  15   2   8       18.41       13.86      8.78 o 
  16   2   8       15.31       19.18      9.57 o 
  17   2   8       27.52       43.22     11.56 o 
  18   2   8       25.19       35.43     11.29 o 
  19   2   8       15.69       13.44     10.50 o 
  20   2   8        5.12        1.97     10.11 o 
   3   3   8      173.91      153.45     13.54 o 
   4   3   8      105.97      104.81     11.42 o 
   5   3   8        1.05        9.07      7.69 o 
   6   3   8       46.36       62.35     10.72 o 
   7   3   8       73.89       78.35     11.93 o 
   8   3   8        9.74        8.36      7.62 o 
   9   3   8       75.14       88.26     12.89 o 
  10   3   8       70.33       82.40     13.17 o 
  11   3   8       59.20       54.02     11.76 o 
  12   3   8       15.73       14.28     10.13 o 
  13   3   8       26.32       30.28     11.22 o 
  14   3   8       11.45       15.73      9.49 o 
  15   3   8        5.71        3.85      8.80 o 
  16   3   8        7.07        1.11      9.07 o 
  16   0   9       47.25       39.62     10.26 o 
  18   0   9       31.23       39.55     11.32 o 
  20   0   9       39.24       39.27     11.51 o 
   5   1   9      415.84      413.73     28.20 o 
   6   1   9      882.68      817.99     51.43 o 
   7   1   9       79.52       97.88     11.98 o 
   8   1   9        0.63        6.90      6.98 o 
   9   1   9       61.51       66.47     11.05 o 
  10   1   9       21.61       25.20      9.17 o 
  11   1   9       46.91       38.24      9.54 o 
  12   1   9       67.88       61.61     11.14 o 
  13   1   9       31.13       27.24     10.35 o 
  14   1   9      175.80      173.67     16.96 o 
  15   1   9       63.69       70.49     12.62 o 
  16   1   9      110.32      124.53     16.27 o 
  17   1   9       62.97       86.32     14.72 o 
  18   1   9        2.90      -11.19      8.14 o 
  19   1   9        4.97        2.10      9.42 o 
  20   1   9        2.65       -3.80      8.56 o 
  21   1   9       29.21       40.70     11.96 o 
   1   2   9       22.48       16.62      7.72 o 
   2   2   9        5.96       15.83      7.57 o 
   3   2   9      341.59      275.52     19.28 o 
   4   2   9       74.63      104.17     12.80 o 
   5   2   9       61.71       48.45     10.18 o 
   6   2   9        7.10       12.72      8.26 o 
   7   2   9       82.37       62.55     10.50 o 
   8   2   9       34.45       48.91      9.64 o 
   9   2   9       46.32       48.87      9.89 o 
  10   2   9       13.86        1.06      7.13 o 
  11   2   9       19.04       10.53      9.42 o 
  12   2   9       21.61       25.81     10.33 o 
  13   2   9       26.59       32.27     10.01 o 
  14   2   9       23.39       43.76     12.08 o 
  15   2   9        6.10        5.72     10.75 o 
  16   2   9        8.20        6.09      9.86 o 
  17   2   9       90.27      114.50     15.83 o 
  18   2   9       20.50       15.71     11.51 o 
   4   3   9       16.03       13.24      8.78 o 
   5   3   9       57.62       58.48     10.72 o 
   6   3   9       54.61       52.17     10.77 o 
   7   3   9       24.48       20.46      9.07 o 
   8   3   9        6.93        7.59      8.60 o 
   9   3   9       15.74        9.15      8.19 o 
  10   3   9        5.48       -5.79      8.80 o 
  11   3   9       16.83       16.07      9.86 o 
  12   3   9        4.17       -1.82      9.22 o 
  13   3   9       10.75        4.39      9.96 o 
   8   1  10       12.11       12.87      9.02 o 
   9   1  10      123.89      110.60     13.26 o 
  10   1  10       73.12       65.88     12.43 o 
  11   1  10        9.64        9.84      9.59 o 
  12   1  10        7.37       10.38      9.42 o 
  13   1  10      206.64      178.57     17.21 o 
  14   1  10      103.27      113.34     13.71 o 
  15   1  10       71.36       90.06     14.45 o 
  16   1  10       35.98       51.08     11.93 o 
  17   1  10       21.65       28.30     12.11 o 
  18   1  10       15.98       10.85     11.46 o 
   2   2  10       38.32       39.89      9.54 o 
   3   2  10      180.86      141.02     13.83 o 
   4   2  10       10.68       12.92      8.41 o 
   5   2  10       12.67       18.37      8.09 o 
   6   2  10       11.05        6.41      8.16 o 
   7   2  10       50.71       55.62     11.12 o 
   8   2  10        3.09       -0.52      7.37 o 
   9   2  10       20.53       17.33      8.85 o 
  10   2  10       19.25       37.99     10.90 o 
  11   2  10      134.05      132.79     16.84 o 
  12   2  10       29.43       44.82     11.61 o 
  13   2  10       15.53       22.53     10.16 o 
  14   2  10        8.75        1.87     10.72 o 
  15   2  10       11.53       10.60      9.99 o 
   5   3  10        1.57       -3.62      8.11 o 
   6   3  10       29.68       18.39      9.99 o 
   7   3  10       32.32       28.38     10.11 o 
   8   3  10       26.32       28.72     10.68 o 
   9   3  10        8.07        8.19      9.49 o 
  12   1  11       98.28       87.87     15.06 o 
  13   1  11       22.28       27.71     11.19 o 
  14   1  11       16.94       25.07     11.88 o 
  15   1  11       11.13       12.87     10.28 o 
   5   2  11      142.29      111.59     13.21 o 
   6   2  11        7.03       20.27      9.84 o 
   7   2  11       18.98       14.99      8.78 o 
   8   2  11       11.47       11.98      8.70 o 
   9   2  11        7.35       12.57      8.46 o 
  10   2  11       24.48       34.02     10.13 o 
  11   2  11       24.76       21.92     10.72 o 
  12   2  11        0.55        4.17     10.21 o 
                                                 
